# Supplementary material for: Ciliary neurotrophic factor-mediated neuroprotection involves enhanced glycolysis and anabolism in degenerating mouse retinas
Source: Nat Commun. 2022 Nov 17;13:7037. doi: 10.1038/s41467-022-34443-x (PMC9672129; doi:10.1038/s41467-022-34443-x)
Supplement: Supplementary file 10 — Source Data [file 41467_2022_34443_MOESM10_ESM.zip › 337302_3_data_set_6991499_rjs4jr.xlsx]

## Sheet: Source Data for Fig.2
Fig 2 Quantification of PhAM-labeled mitochondria in rod inner segments
Fig 2a Sphericity
Statistic Summary
Label	N	Mean	SD	Min	Q1	Median	Q3	Max
WT	1014	0.412827	0.102136	0.112	0.34925	0.424	0.48	0.737
P216L	277	0.443733	0.102632	0.178	0.373	0.445	0.514	0.691
P216L LVIG	177	0.435599	0.0915649	0.178	0.369	0.445	0.498	0.671
P216L CNTF	716	0.420028	0.109925	0.136	0.35175	0.429	0.491	0.716
Statistic 1-way ANOVA
Tukey's multiple comparisons test
	Mean Difference	Lower 95% CI	Upper 95% CI	P adjusted Value	Significant?
WT vs. rds	-0.0309054	-0.0490373	-0.0127736	7.26e-05	Yes
WT vs. rds, LV-IG	-0.0227715	-0.044558	-0.000984903	0.0364774	Yes
WT vs. rds, LV-CNTF	-0.00720052	-0.0202558	0.00585475	0.488133	No
rds vs. rds, LV-IG	-0.00813398	-0.0338699	0.0176019	0.848554	No
rds vs. LV-CNTF	-0.0237049	-0.0426291	-0.00478077	0.0071041	Yes
rds, LV-IG vs. rds, LV-CNTF	0.0155709	-0.00687929	0.0380212	0.281671	No
Fig 2a Compactness
Statistic Summary
Label	N	Mean	SD	Min	Q1	Median	Q3	Max
WT	1014	0.440183	0.33649	0.04	0.218	0.3435	0.55	2.288
rds	277	0.217935	0.205954	0.028	0.094	0.156	0.272	2.112
rds, LV-IG	177	0.308729	0.258846	0.026	0.128	0.227	0.407	1.282
rds ,LV-CNTF	716	0.153102	0.14313	0.028	0.07	0.114	0.177	1.799
Statistic 1-way ANOVA
Tukey's multiple comparisons test
	Mean Difference	Lower 95% CI	Upper 95% CI	P adjusted Value	Significant?
WT vs. rds	0.222248	0.176095	0.268402	6.46456e-11	Yes
WT vs. rds, LV-IG	0.131455	0.0759982	0.186911	7.83209e-09	Yes
WT vs. rds, LV-CNTF	0.287081	0.25385	0.320313	6.46456e-11	Yes
rds vs. rds, LV-IG	0.0907938	0.0252845	0.156303	0.0021169	Yes
rds vs. LV-CNTF	-0.0648331	-0.113003	-0.0166627	0.0030847	Yes
rds, LV-IG vs. rds, LV-CNTF	0.155627	0.0984811	0.212773	8.47968e-11	Yes
Fig 2a Surface Area : Volume
Statistic Summary
Label	N	Mean	SD	Min	Q1	Median	Q3	Max
WT	1014	19.4679	1.956	13.394	18.1683	19.447	20.7602	24.62
P216L	277	18.0786	2.28339	12.653	16.599	17.88	19.47	26.691
P216L LVIG	177	18.718	2.18313	11.432	17.335	18.744	20.189	24.427
P216L CNTF	716	18.816	2.25241	13.489	17.2325	18.716	20.2748	26.459
Statistic 1-way ANOVA
Tukey's multiple comparisons test
	Mean Difference	Lower 95% CI	Upper 95% CI	P adjusted Value	Significant?
WT vs. rds	1.38928	1.02007	1.75849	6.46827e-11	Yes
WT vs. rds, LV-IG	0.749894	0.306268	1.19352	8.54428e-05	Yes
WT vs. rds, LV-CNTF	0.651923	0.386087	0.91776	2.15032e-09	Yes
rds vs. rds, LV-IG	0.639389	0.115344	1.16343	0.00936872	Yes
rds vs. LV-CNTF	0.73736	0.352018	1.1227	5.55076e-06	Yes
rds, LV-IG vs. rds, LV-CNTF	-0.0979709	-0.555112	0.35917	0.946296	No
Fig 2a Distribution Isotrophy
Statistic Summary
Label	N	Mean	SD	Min	Q1	Median	Q3	Max
WT	1014	0.630828	0.214431	0.105	0.46625	0.642	0.802	1
P216L	277	0.708166	0.222781	0.106	0.554	0.761	0.893	0.999
P216L LVIG	177	0.636424	0.221309	0.051	0.458	0.675	0.825	0.991
P216L CNTF	716	0.761173	0.178488	0.209	0.645	0.8	0.906	0.999
Statistic 1-way ANOVA
Tukey's multiple comparisons test
	Mean Difference	Lower 95% CI	Upper 95% CI	P adjusted Value	Significant?
WT vs. rds	-0.0773377	-0.113082	-0.0415934	1.78575e-07	Yes
WT vs. rds, LV-IG	-0.00559533	-0.0485443	0.0373536	0.987053	No
WT vs. rds, LV-CNTF	-0.130345	-0.156081	-0.104608	6.46456e-11	Yes
rds vs. rds, LV-IG	-0.0717423	-0.122477	-0.0210078	0.001615	Yes
rds vs. LV-CNTF	0.0530071	0.015701	0.0903133	0.0015115	Yes
rds, LV-IG vs. rds, LV-CNTF	-0.124749	-0.169007	-0.0804922	6.82054e-11	Yes

## Sheet: Source Data for Fig. 3
Fig 3a Tissue Seahorse Assay	Basal OCR and ECAR
	•WT, rds(P216L) no injection;1mm biopsy punch
	•Oligomycin (2uM);FCCP (0.5uM);Antimycin A/Rot (2uM)
	•Basal at 54.5 Min (5th reading) right before drug injection
Mean
OCR	P17	P25	P35		ECAR	P17	P25	P35
WT (n=6, and in duplicates)	282.182	275.83	304.37		WT (n=6)	151.538	109.43	99.0383
rds (n=6, and induplicates)	250.105	250.16	271.879		rds (n=6)	196.098	134.073	123.535
Statistic Student t-test
		OCR					ECAR
	P17	P25	P35			P17	P25	P35
	WT vs. rds	WT vs. rds	WT vs. rds			WT vs. rds	WT vs. rds	WT vs. rds
P value	0.0588	0.0123	0.0132		P value	0.0036	0.0065	0.0198
P value summary	ns	*	*		P value summary	**	**	*
Significantly different (P < 0.05)?	No	Yes	Yes		Significantly different (P < 0.05)?	Yes	Yes	Yes
Fig 3b CNTF Effects on Tissue OCR and ECAR
	•WT, rds(P216L), LV injection P26-35; 1mm biopsy punch; all n in duplicates
	•Oligomycin (2uM);FCCP (0.5uM);Antimycin A/Rot (2uM)
	•Basal at 54.5 Min (5th reading) right before drug injection
Mean
		ECAR	OCR
	WT (n=6)	99.0383	304.37
	P216L (n=6)	123.535	271.879
LV Injection P26-35	P216L LVIG (n=4)	126.952	209.412
LV Injection P26-35	P216L LVCNTF (n=10)	148.524	240.26
Statistic 1-way ANOVA
OCR					ECAR
Tukey's multiple comparisons test	Significant?	Summary	Adjusted P Value		Tukey's multiple comparisons test	Significant?	Summary	Adjusted P Value
WT (n=6) vs. rds (n=6)	No	ns	0.1372		WT (n=6) vs. rds (n=6)	Yes	**	0.0064
WT (n=6) vs. rds LV-IG (n=4)	Yes	****	<0.0001		WT (n=6) vs. rds LV-IG (n=4)	Yes	**	0.0054
WT (n=6) vs. rds LV-CNTF (n=10)	Yes	***	0.0003		WT (n=6) vs. rds LV-CNTF (n=10)	Yes	****	<0.0001
rds (n=6) vs. rds LV-IG (n=4)	Yes	**	0.004		rds (n=6) vs. rds LV-IG (n=4)	No	ns	0.9667
rds (n=6) vs. rds LV-CNTF (n=10)	No	ns	0.0942		rds (n=6) vs. rds LV-CNTF (n=10)	Yes	**	0.0019
rds LV-IG (n=4) vs. rds LV-CNTF (n=10)	No	ns	0.1848		rds LV-IG (n=4) vs. rds LV-CNTF (n=10)	Yes	*	0.021
Fig 3d CNTF Effects on Basal, Maximal, and ATP-linked OCR
	•WT, rds(P216L), LV injection P26-42; 1mm biopsy punch; all n in duplicates
	•Oligomycin (2uM);FCCP (0.5uM);Antimycin A/Rot (2uM)
	•Basal at 54.5 Min (5th reading) right before drug injection
Mean
	WT (n=8)	rds (n=8)	rds LV-IG (n=8)	rds LV-CNTF (n=7)
Basal OCR	318.046	296.751	287.949	274.244
ATP-Linked OCR	155.68	187.641	176.285	154.131
Maximal OCR	276.664	254.521	257.819	253.889
Statistic 2-way ANOVA
Tukey's multiple comparisons test	Significant?	Summary	Adjusted P Value
Basal OCR
WT (n=8) vs. rds (n=8)	No	ns	0.2002
WT (n=8) vs. rds LV-IG (n=8)	Yes	*	0.0307
WT (n=8) vs. rds LV-CNTF (n=7)	Yes	***	0.0009
rds (n=8) vs. rds LV-IG (n=8)	No	ns	0.8436
rds (n=8) vs. rds LV-CNTF (n=7)	No	ns	0.1849
rds LV-IG (n=8) vs. rds LV-CNTF (n=7)	No	ns	0.6052
ATP-Linked OCR
WT (n=8) vs. rds (n=8)	Yes	*	0.0191
WT (n=8) vs. rds LV-IG (n=8)	No	ns	0.2255
WT (n=8) vs. rds LV-CNTF (n=7)	No	ns	0.999
rds (n=8) vs. rds LV-IG (n=8)	No	ns	0.7139
rds (n=8) vs. rds LV-CNTF (n=7)	Yes	*	0.0172
rds LV-IG (n=8) vs. rds LV-CNTF (n=7)	No	ns	0.1965
Maximal OCR
WT (n=8) vs. rds (n=8)	No	ns	0.172
WT (n=8) vs. rds LV-IG (n=8)	No	ns	0.2995
WT (n=8) vs. rds LV-CNTF (n=7)	No	ns	0.1764
rds (n=8) vs. rds LV-IG (n=8)	No	ns	0.9898
rds (n=8) vs. rds LV-CNTF (n=7)	No	ns	>0.9999
rds LV-IG (n=8) vs. rds LV-CNTF (n=7)	No	ns	0.9846

## Sheet: Source Data for Fig. 4
Fig 4 ETC Assays Using Isolated Mitochondria
	•WT, rds(P216L) LV injection P25-49
	•WT n=3 (each n, 4 retinas combined)
	•rds LV-IG n=3 (each n, 4 retinas combined)
	•rds LV-CNTF n=3 (each n, 4 retinas combined)
	•Oligomycin (2uM);FCCP (0.5uM);Antimycin A/Rot (2uM)
Fig 4b Complex I P+M
Mean
OCR	WT (n=3)	rds LV-IG (n=3)	rds LV-CNTF (n=3)
State 2	24.2467	23.2067	19.2067
State 3	82.25	64.7533	59.07
State 4o	9.85	9.79333	6.79667
Uncoupled	67.25	53.4467	44.05
Statistic 2-way ANOVA
Tukey's multiple comparisons test	Significant?	Summary	Adjusted P Value
State 2
WT (n=3) vs. rds LV-IG (n=3)	No	ns	0.9749
WT (n=3) vs. rds LV-CNTF (n=3)	No	ns	0.5584
rds LV-IG (n=3) vs. rds LV-CNTF (n=3)	No	ns	0.6903
State 3
WT (n=3) vs. rds LV-IG (n=3)	Yes	**	0.0038
WT (n=3) vs. rds LV-CNTF (n=3)	Yes	***	0.0002
rds LV-IG (n=3) vs. rds LV-CNTF (n=3)	No	ns	0.4792
State 4o
WT (n=3) vs. rds LV-IG (n=3)	No	ns	>0.9999
WT (n=3) vs. rds LV-CNTF (n=3)	No	ns	0.8046
rds LV-IG (n=3) vs. rds LV-CNTF (n=3)	No	ns	0.811
Uncoupled
WT (n=3) vs. rds LV-IG (n=3)	Yes	*	0.023
WT (n=3) vs. rds LV-CNTF (n=3)	Yes	***	0.0002
rds LV-IG (n=3) vs. rds LV-CNTF (n=3)	No	ns	0.1487
Fig 4d Complex II S+R
Mean
OCR	WT (n=3)	rds LV-IG (n=3)	rds LV-CNTF (n=3)
State 2	21.34	17.9267	16.8067
State 3	41.74	36.2733	35.9833
State 4o	8.98667	9.03	7.43667
Uncoupled	36.36	31.2967	32.39
Statistic 2-way ANOVA
Tukey's multiple comparisons test	Significant?	Summary	Adjusted P Value
State 2
WT (n=3) vs. rds LV-IG (n=3)	No	ns	0.7387
WT (n=3) vs. rds LV-CNTF (n=3)	No	ns	0.5893
rds LV-IG (n=3) vs. rds LV-CNTF (n=3)	No	ns	0.9675
State 3
WT (n=3) vs. rds LV-IG (n=3)	No	ns	0.4673
WT (n=3) vs. rds LV-CNTF (n=3)	No	ns	0.4314
rds LV-IG (n=3) vs. rds LV-CNTF (n=3)	No	ns	0.9978
State 4o
WT (n=3) vs. rds LV-IG (n=3)	No	ns	>0.9999
WT (n=3) vs. rds LV-CNTF (n=3)	No	ns	0.9388
rds LV-IG (n=3) vs. rds LV-CNTF (n=3)	No	ns	0.9355
Uncoupled
WT (n=3) vs. rds LV-IG (n=3)	No	ns	0.519
WT (n=3) vs. rds LV-CNTF (n=3)	No	ns	0.6651
rds LV-IG (n=3) vs. rds LV-CNTF (n=3)	No	ns	0.969
Fig 4f Complex II TMPD (Complex IV)
Mean
OCR	WT (n=3)	rds LV-IG (n=3)	rds LV-CNTF (n=3)
State 2	18.6433	16.3933	15.5633
State 3	36.7167	26.2033	29.68
AA/Rot	0.870129	1.08595	0.595047
Complex IV	66.6533	52.25	43.9567
Statistic 2-way ANOVA
Tukey's multiple comparisons test	Significant?	Summary	Adjusted P Value
State 2
WT (n=3) vs. rds LV-IG (n=3)	No	ns	0.9213
WT (n=3) vs. rds LV-CNTF (n=3)	No	ns	0.8581
rds LV-IG (n=3) vs. rds LV-CNTF (n=3)	No	ns	0.9889
State 3
WT (n=3) vs. rds LV-IG (n=3)	No	ns	0.1894
WT (n=3) vs. rds LV-CNTF (n=3)	No	ns	0.46
rds LV-IG (n=3) vs. rds LV-CNTF (n=3)	No	ns	0.8231
AA/Rot
WT (n=3) vs. rds LV-IG (n=3)	No	ns	0.9992
WT (n=3) vs. rds LV-CNTF (n=3)	No	ns	0.9988
rds LV-IG (n=3) vs. rds LV-CNTF (n=3)	No	ns	0.9961
Complex IV
WT (n=3) vs. rds LV-IG (n=3)	No	ns	0.0526
WT (n=3) vs. rds LV-CNTF (n=3)	Yes	**	0.0019
rds LV-IG (n=3) vs. rds LV-CNTF (n=3)	No	ns	0.3449

## Sheet: Source Data for Fig. 5
Fig 5 Metabolomics
	•WT, rds(P216L), LV injection P25-36
	•For each n, a whole retina explant was used
	•Medium: 300ul of KRB/HEPES with 5mM glucose; incubation time 60 min
Fig 5a ATP
Mean
	WT (n=6)	rds (n=4)	rds LV-IG (n=6)	rds LV-CNTF (n=6)
ATP	866012	660712	869603	1.35935e+06
ATP Normalized	1	0.762937	1.00415	1.56966
Statistic 1-way ANOVA
Tukey's multiple comparisons test	Significant?	Summary	Adjusted P Value
WT (n=6) vs. rds (n=4)	No	ns	0.468
WT (n=6) vs. rds LV-IG (n=6)	No	ns	>0.9999
WT (n=6) vs. rds LV-CNTF (n=6)	Yes	**	0.0044
rds (n=4) vs. rds LV-IG (n=6)	No	ns	0.4535
rds (n=4) vs. rds LV-CNTF (n=6)	Yes	***	0.0004
rds LV-IG (n=6) vs. rds LV-CNTF (n=6)	Yes	**	0.0047
Fig 5a ADP ATP
Mean
	WT (n=6)	rds (n=4)	rds LV-IG (n=6)	rds LV-CNTF (n=6)
ADP/ATP	3.8226	3.98863	2.95308	2.45077
ADP/ATP Normalized	1	1.04343	0.772531	0.641126
Statistic 1-way ANOVA
Tukey's multiple comparisons test	Significant?	Summary	Adjusted P Value
WT (n=6) vs. rds (n=4)	No	ns	0.987
WT (n=6) vs. rds LV-IG (n=6)	No	ns	0.2459
WT (n=6) vs. rds LV-CNTF (n=6)	Yes	*	0.0309
rds (n=4) vs. rds LV-IG (n=6)	No	ns	0.2006
rds (n=4) vs. rds LV-CNTF (n=6)	Yes	*	0.0303
rds LV-IG (n=6) vs. rds LV-CNTF (n=6)	No	ns	0.6809
Fig 5a p-Creatine
Mean
	WT (n=6)	rds (n=4)	rds LV-IG (n=6)	rds LV-CNTF (n=6)
P-Creatine	341325	278959	484394	1.33317e+06
P-Creatine Normalized	1	0.817284	1.41916	3.90587
Statistic 1-way ANOVA
Tukey's multiple comparisons test	Significant?	Summary	Adjusted P Value
WT (n=6) vs. rds (n=4)	No	ns	0.995
WT (n=6) vs. rds LV-IG (n=6)	No	ns	0.9259
WT (n=6) vs. rds LV-CNTF (n=6)	Yes	**	0.0024
rds (n=4) vs. rds LV-IG (n=6)	No	ns	0.858
rds (n=4) vs. rds LV-CNTF (n=6)	Yes	**	0.0038
rds LV-IG (n=6) vs. rds LV-CNTF (n=6)	Yes	**	0.009
Fig 5b GTP
Mean
	WT (n=6)	rds (n=4)	rds LV-IG (n=6)	rds LV-CNTF (n=6)
GTP	624655	274986	387618	629640
GTP Normalized	1	0.440221	0.620532	1.00798
Statistic 1-way ANOVA
Tukey's multiple comparisons test	Significant?	Summary	Adjusted P Value
WT (n=6) vs. rds (n=4)	Yes	****	<0.0001
WT (n=6) vs. rds LV-IG (n=6)	Yes	***	0.0005
WT (n=6) vs. rds LV-CNTF (n=6)	No	ns	0.9996
rds (n=4) vs. rds LV-IG (n=6)	No	ns	0.1882
rds (n=4) vs. rds LV-CNTF (n=6)	Yes	****	<0.0001
rds LV-IG (n=6) vs. rds LV-CNTF (n=6)	Yes	***	0.0004
Fig 5b 5M-adenosine
Mean
	WT (n=6)	rds (n=4)	rds LV-IG (n=6)	rds LV-CNTF (n=6)
5M-adenosine	6.82573e+06	6.26775e+06	6.1338e+06	9.61861e+06
5M-adenosine Normalized	1	0.918252	0.89863	1.40917
Statistic 1-way ANOVA
Tukey's multiple comparisons test	Significant?	Summary	Adjusted P Value
WT (n=6) vs. rds (n=4)	No	ns	0.9759
WT (n=6) vs. rds LV-IG (n=6)	No	ns	0.9398
WT (n=6) vs. rds LV-CNTF (n=6)	No	ns	0.1351
rds (n=4) vs. rds LV-IG (n=6)	No	ns	0.9996
rds (n=4) vs. rds LV-CNTF (n=6)	No	ns	0.0996
rds LV-IG (n=6) vs. rds LV-CNTF (n=6)	Yes	*	0.0458
Fig 5c PEP
Mean
	WT (n=6)	rds (n=4)	rds LV-IG (n=6)	rds LV-CNTF (n=6)
PEP	59664	40888	69879.4	172658
PEP Normalized	1	0.685305	1.17122	2.89385
Statistic 1-way ANOVA
Tukey's multiple comparisons test	Significant?	Summary	Adjusted P Value
WT (n=6) vs. rds (n=4)	No	ns	0.9108
WT (n=6) vs. rds LV-IG (n=6)	No	ns	0.9775
WT (n=6) vs. rds LV-CNTF (n=6)	Yes	**	0.0016
rds (n=4) vs. rds LV-IG (n=6)	No	ns	0.7409
rds (n=4) vs. rds LV-CNTF (n=6)	Yes	**	0.0011
rds LV-IG (n=6) vs. rds LV-CNTF (n=6)	Yes	**	0.0039
Fig 5c 3PG
Mean
	WT (n=6)	rds (n=4)	rds LV-IG (n=6)	rds LV-CNTF (n=6)
3PG	723521	657918	636828	1.08242e+06
3PG Normalized	1	0.909328	0.880178	1.49605
Statistic 1-way ANOVA
Tukey's multiple comparisons test	Significant?	Summary	Adjusted P Value
WT (n=6) vs. rds (n=4)	No	ns	0.9768
WT (n=6) vs. rds LV-IG (n=6)	No	ns	0.9311
WT (n=6) vs. rds LV-CNTF (n=6)	No	ns	0.0975
rds (n=4) vs. rds LV-IG (n=6)	No	ns	0.9992
rds (n=4) vs. rds LV-CNTF (n=6)	No	ns	0.0744
rds LV-IG (n=6) vs. rds LV-CNTF (n=6)	Yes	*	0.03
Fig 5d Citrate
Mean
	WT (n=6)	rds (n=4)	rds LV-IG (n=6)	rds LV-CNTF (n=6)
Citrate	3.43378e+06	2.81288e+06	4.48729e+06	5.4005e+06
Citrate Normalized	1	0.819181	1.30681	1.57276
Statistic 1-way ANOVA
Tukey's multiple comparisons test	Significant?	Summary	Adjusted P Value
WT (n=6) vs. rds (n=4)	No	ns	0.3307
WT (n=6) vs. rds LV-IG (n=6)	Yes	*	0.0186
WT (n=6) vs. rds LV-CNTF (n=6)	Yes	****	<0.0001
rds (n=4) vs. rds LV-IG (n=6)	Yes	***	0.0009
rds (n=4) vs. rds LV-CNTF (n=6)	Yes	****	<0.0001
rds LV-IG (n=6) vs. rds LV-CNTF (n=6)	Yes	*	0.0459
Fig 5d a-KG
Mean
	WT (n=6)	rds (n=4)	rds LV-IG (n=6)	rds LV-CNTF (n=6)
a-KG	23969.4	44795.5	50393.6	172515
a-KG Normalized	1	1.86886	2.10241	7.19731
Statistic 1-way ANOVA
Tukey's multiple comparisons test	Significant?	Summary	Adjusted P Value
WT (n=6) vs. rds (n=4)	No	ns	0.9605
WT (n=6) vs. rds LV-IG (n=6)	No	ns	0.8981
WT (n=6) vs. rds LV-CNTF (n=6)	Yes	**	0.0053
rds (n=4) vs. rds LV-IG (n=6)	No	ns	0.9992
rds (n=4) vs. rds LV-CNTF (n=6)	Yes	*	0.0353
rds LV-IG (n=6) vs. rds LV-CNTF (n=6)	Yes	*	0.0231
Fig 5d Malate
Mean
	WT (n=6)	rds (n=4)	rds LV-IG (n=6)	rds LV-CNTF (n=6)
Malate	4.88101e+06	5.23824e+06	6.47037e+06	6.9151e+06
Malate Normalized	1	1.07319	1.32562	1.41674
Statistic 1-way ANOVA
Tukey's multiple comparisons test	Significant?	Summary	Adjusted P Value
WT (n=6) vs. rds (n=4)	No	ns	0.9529
WT (n=6) vs. rds LV-IG (n=6)	No	ns	0.0789
WT (n=6) vs. rds LV-CNTF (n=6)	Yes	*	0.0183
rds (n=4) vs. rds LV-IG (n=6)	No	ns	0.3066
rds (n=4) vs. rds LV-CNTF (n=6)	No	ns	0.1037
rds LV-IG (n=6) vs. rds LV-CNTF (n=6)	No	ns	0.8857
Fig 5e GSH
Mean
	WT (n=6)	rds (n=4)	rds LV-IG (n=6)	rds LV-CNTF (n=6)
GSH	1.57241e+07	8.43947e+06	9.6718e+06	1.61565e+07
GSH Normalized
Statistic 1-way ANOVA
Tukey's multiple comparisons test	Significant?	Summary	Adjusted P Value
WT (n=6) vs. rds (n=4)	Yes	*	0.0215
WT (n=6) vs. rds LV-IG (n=6)	Yes	*	0.0346
WT (n=6) vs. rds LV-CNTF (n=6)	No	ns	0.9964
rds (n=4) vs. rds LV-IG (n=6)	No	ns	0.9459
rds (n=4) vs. rds LV-CNTF (n=6)	Yes	*	0.0144
rds LV-IG (n=6) vs. rds LV-CNTF (n=6)	Yes	*	0.0222
Fig 5e GSSG
Mean
	WT (n=6)	rds (n=4)	rds LV-IG (n=6)	rds LV-CNTF (n=6)
GSSG	527477	312962	273011	484419
GSSG Normalized	1	0.593319	0.517579	0.918371
Statistic 1-way ANOVA
Tukey's multiple comparisons test	Significant?	Summary	Adjusted P Value
WT (n=6) vs. rds (n=4)	No	ns	0.2243
WT (n=6) vs. rds LV-IG (n=6)	No	ns	0.0701
WT (n=6) vs. rds LV-CNTF (n=6)	No	ns	0.969
rds (n=4) vs. rds LV-IG (n=6)	No	ns	0.9818
rds (n=4) vs. rds LV-CNTF (n=6)	No	ns	0.4037
rds LV-IG (n=6) vs. rds LV-CNTF (n=6)	No	ns	0.1597
Fig 5f Amino Acid Contents
	Amino acids	WT	rds	rds LV-IG	rds LV-CNTF
		Mean of n=6	Mean of n=4	Mean of n=6	Mean of n=6
	Ala	711268	811368	753970	1.34435e+06
	Arg	1.00493e+07	8.16065e+06	8.43197e+06	1.13598e+07
	Asn	721840	650251	637307	1.01023e+06
	Asp	2.89534e+07	2.00585e+07	2.10101e+07	2.5062e+07
	Gln	7.81381e+06	1.25174e+07	1.10944e+07	1.44001e+07
	Glu	3.45903e+07	2.22356e+07	2.37943e+07	3.12526e+07
	Gly	202578	233305	196573	467548
	His	2.8253e+06	2.85653e+06	2.10599e+06	3.01025e+06
	Leu/Ile	6.89669e+06	5.95018e+06	5.74245e+06	7.73994e+06
	Lys	807627	644567	635369	905905
	Met	3.76276e+06	3.30701e+06	2.79683e+06	3.67582e+06
	Phe	5.34503e+06	4.96385e+06	4.24642e+06	5.36608e+06
	Pro	6.87432e+06	4.97869e+06	5.2303e+06	9.13776e+06
	Ser	245529	243999	222736	383717
	Thr	561103	455444	362882	684530
	Trp	2.16297e+06	1.8338e+06	1.61533e+06	2.21016e+06
	Tyr	2.52882e+06	2.23773e+06	1.9876e+06	2.99261e+06
	Val	8.13272e+07	6.46241e+07	6.55024e+07	7.23306e+07
Fig 5g Fatty Acid Biosynthetic Intermediates
	FA Intermediates	WT	rds	rds LV-IG	rds LV-CNTF
		Mean of n=6	Mean of n=4	Mean of n=6	Mean of n=6
	Carnitine	6.14104e+07	4.99249e+07	6.8647e+07	1.40536e+08
	Ac-carnitine	9.05973e+07	8.11717e+07	9.41604e+07	1.93954e+08
	Choline	4.4168e+06	3.74809e+06	3.34451e+06	4.59128e+06
	CDP-choline	67662.8	40178.6	60971.9	76830.6
	P-Choline	5.84575e+06	6.16856e+06	6.28336e+06	7.27491e+06
	Cit	3.43378e+06	2.81288e+06	4.48729e+06	5.4005e+06
	CDP-EtA	136967	114561	100741	205195
	P-EtA	3.80267e+06	2.4738e+06	2.49501e+06	3.95581e+06
	Glycerol	1.06982e+06	846387	794916	896513
	Glycerol-3-P	2.05521e+06	1.59821e+06	1.38596e+06	1.5565e+06
	Palmitate	9.50981e+07	8.13357e+07	7.7512e+07	7.68704e+07

## Sheet: Source Data for Fig. 6
Fig 6 Gene Expression Analysis
	•WT, rds(P216L), LV injection P25-35
	•n=3, each n contains 2 retinas
Fig 6a Glycolytic Pathway Genes					Fig 6b TCA Cycle Enzymes
Gene	WT	rds LV-IG	rds LV-CNTF		Gene	WT	rds LV-IG	rds LV-CNTF
Hk1	661.116	764.031	564.641		Pdha1	26.7442	36.9209	43.3731
Hk2	52.5263	44.1822	40.0391		Pdhb	14.1768	19.6641	27.4344
G6pc3	5.67375	11.3448	15.8173		Dlat	7.96751	8.17368	12.6783
Gpi1	1169.76	1309.66	1062.82		Dld	85.8654	83.1143	70.8095
Pfkm	103.144	175.83	173.149		Acly	64.5134	92.198	100.66
Pfkp	136.62	169.3	212.382		Cs	35.956	53.6701	40.6714
Aldoa	1452.82	1552.19	1613.49		Aco1	9.23266	14.4489	16.2929
Aldoc	444.089	588.607	657.139		Aco2	100.582	134.94	139.299
Tpi1	194.913	288.792	314.465		Idh2	3.29422	5.57521	6.03222
Pgk1	226.922	322.882	330.131		Idh3a	27.9874	33.4801	26.8986
Pgam1	188.152	222.133	217.945		Idh3g	13.1565	15.3972	17.5881
Bpgm	32.5052	33.5084	55.4634		Ogdh	18.5719	26.3174	12.6677
Pgm2	9.81266	15.1581	14.3203		Dlst	6.95585	10.1172	10.9199
Eno1	129.272	78.9354	9.72705		Suclg1	30.0461	36.0619	33.8438
Eno2	92.039	160.939	161.744		Sucla2	17.132	20.8329	20.3761
Pkm	722.975	690.284	790.187		Sdha	54.8292	75.5667	59.2486
Got1	94.7038	117.936	116.14		Sdhb	26.7493	32.8365	41.7736
Got2	23.6771	27.5808	35.9714		Sdhc	3.06167	2.89458	4.36683
Mdh1	192.912	354.643	377.94		Sdhd	4.15006	5.18697	4.65205
Mdh2	25.7039	22.3583	25.0104		Fh1	4.91577	6.6562	6.90767
Pcx	10.692	14.6067	12.5337		Mdh1	192.912	354.643	377.94
Ldha	809.042	773.908	981.351		Mdh2	25.7039	22.3583	25.0104
Ldhb	16.6439	21.9609	20.7231
Mpc2	2.74972	3.06198	3.25248
Fig 6c Mitochondria Biogenesis					Fig 6d Respiratory Chain Genes
Gene	WT	rds LV-IG	rds LV-CNTF		Gene	WT	rds LV-IG	rds LV-CNTF
Dnm1l	6.40589	7.86089	4.72173		Ndufv3	1.98457	1.97652	2.45964
Hsp90aa1	556.815	501.587	466.523		Ndufv2	4.84268	5.3966	6.38644
Mipep	152.288	197.782	182.781		Ndufv1	52.8519	60.4117	72.2068
Mrpl12	17.6034	14.3825	21.448		Ndufs8	12.4077	15.0016	18.6572
Ndufs5	23.9157	17.7783	23.6224		Ndufs7	7.43716	10.0429	8.25559
Pink1	121.769	150.916	109.636		Ndufs6	18.3191	11.7277	11.6308
Polrmt	13.6831	16.8062	11.4074		Ndufs3	44.8706	47.5758	59.0797
Slc25a46	24.9147	34.4466	39.5916		Ndufs2	52.3218	69.783	76.335
Taz	1.68986	1.61331	1.69971		Ndufs1	67.4897	71.231	115.375
Tfam	2.15714	1.94078	5.45907		Ndufc2	11.7441	19.827	21.9125
Tfb2m	0.683228	1.28783	1.29539		Ndufc1	1.99214	4.65808	4.2446
Trnt1	7.92816	8.86532	9.41067		Ndufb9	62.5307	52.2463	66.34
					Ndufb8	128.633	143.167	182.653
					Ndufb7	28.4666	35.6134	33.0782
					Ndufb6	6.51556	10.2907	9.72545
					Ndufb5	52.4921	55.8146	69.6604
					Ndufb4	45.4225	33.4282	33.2759
					Ndufb3	22.5003	18.1193	20.7951
					Ndufb2	13.4102	13.1576	14.6233
					Ndufb11	63.8639	76.121	54.5556
					Ndufb10	82.3626	75.8976	96.115
					Ndufaf7	10.4459	16.1572	8.95297
					Ndufaf5	12.3804	5.68924	12.7537
					Ndufaf4	21.6746	13.6111	33.3333
					Ndufaf3	2.16385	3.72974	4.10072
					Ndufaf2	1.1432	1.14192	0.89652
					Ndufaf1	4.49171	4.69873	5.69382
					Ndufa9	21.5364	31.447	33.6566
					Ndufa8	20.2033	22.0264	16.7137
					Ndufa7	17.0295	26.2611	27.8404
					Ndufa6	32.3502	45.3146	60.3288
					Ndufa5	19.3431	19.4862	23.3902
					Ndufa3	9.68082	9.66607	10.6204
					Ndufa2	25.9872	51.4061	50.9182
					Ndufa11	93.0541	80.646	123.202
					Ndufa10	97.053	110.691	134.111
					Ndufa1	12.5909	12.7166	13.9488
					Uqcrq	26.617	32.488	40.9091
					Uqcrh	86.335	63.1616	116.977
					Uqcrfs1	62.9013	108.314	95.5089
					Uqcrc2	170.459	215.492	238.772
					Uqcrc1	65.3467	63.4543	99.5935
					Uqcr11	11.43	10.2848	11.4369
					Uqcr10	21.7055	31.1263	23.3229
					Sdhd	4.15006	5.18697	4.65205
					Sdhc	3.06167	2.89458	4.36683
					Sdhb	26.7493	32.8365	41.7736
					Sdha	54.8292	75.5667	59.2486
					Cyc1	11.7052	14.6722	13.7566
					Cox7c	39.7391	74.1204	86.5631
					Cox7b	156.862	255.746	233.328
					Cox7a2	25.6002	45.5338	64.711
					Cox6c	203.794	234.754	195.552
					Cox6b2	1.77262	2.52697	1.35321
					Cox6b1	95.1698	125.101	107.999
					Cox6a1	33.7669	27.8917	50.8968
					Cox5b	108.325	81.4557	149.126
					Cox5a	35.401	67.2052	83.2068
					Cox4i2	16.2204	11.5119	16.5656
					Cox4i1	109.237	170.208	231.578
					Atp5sl	3.21078	1.64535	2.32643
					Atp5s	0.24494	0.124752	0.362836
					Atp5o	13.465	16.1482	20.1419
					Atp5l	2.7602	5.75727	5.60053
					Atp5k	3.76757	4.64702	4.83564
					Atp5j2	3.53343	4.34291	5.50774
					Atp5j	3.90073	5.76041	4.41121
					Atp5h	5.97042	7.0536	8.05152
					Atp5g3	7.80168	10.4241	11.5652
					Atp5g2	23.1955	37.0262	36.504
					Atp5g1	6.33577	12.1302	4.1397
					Atp5e	7.35383	10.1376	8.70825
					Atp5d	3.6035	10.7139	10.7365
					Atp5c1	28.2251	24.9804	30.4683
					Atp5b	55.6557	42.8731	83.0694
					Atp5a1	76.0076	91.5535	110.818
Fig 6e Quantification of Western Blots
Injected Age	P25 and P26 rds	Either LV-IG or LV-CNTF
Harvest Age	P102
Western Blot		N=3
Antibodies		STAT3(pY705), STAT3, LDHa(pY10), LDHa
Control antibody		gamma Tubulin
			Phospho-STAT3
Number of families	1
Number of comparisons per family	3
Alpha	0.05
Tukey's multiple comparisons test	Mean Diff.	95.00% CI of diff.	Below threshold?	Summary	Adjusted P Value
WT vs. LV.IG	-7746	-20833 to 5342	No	ns	0.2429	A-B
WT vs. LV.CNTF	-37471	-50558 to -24383	Yes	***	0.0003	A-C
LV.IG vs. LV.CNTF	-29725	-42812 to -16637	Yes	**	0.0011	B-C
Test details	Mean 1	Mean 2	Mean Diff.	SE of diff.	n1	n2	q	DF
WT vs. LV.IG	20102	27848	-7746	4265	3	3	2.568	6
WT vs. LV.CNTF	20102	57573	-37471	4265	3	3	12.42	6
LV.IG vs. LV.CNTF	27848	57573	-29725	4265	3	3	9.855	6
			Total-STAT3
Number of families	1
Number of comparisons per family	3
Alpha	0.05
Tukey's multiple comparisons test	Mean Diff.	95.00% CI of diff.	Below threshold?	Summary	Adjusted P Value
WT vs. LV.IG	-12060	-22322 to -1798	Yes	*	0.0262	E-F
WT vs. LV.CNTF	-30415	-40677 to -20153	Yes	***	0.0002	E-G
LV.IG vs. LV.CNTF	-18355	-28617 to -8093	Yes	**	0.0037	F-G
Test details	Mean 1	Mean 2	Mean Diff.	SE of diff.	n1	n2	q	DF
WT vs. LV.IG	47915	59975	-12060	3345	3	3	5.099	6
WT vs. LV.CNTF	47915	78330	-30415	3345	3	3	12.86	6
LV.IG vs. LV.CNTF	59975	78330	-18355	3345	3	3	7.761	6
			Phospho-LDHa
Number of families	1
Number of comparisons per family	3
Alpha	0.05
Tukey's multiple comparisons test	Mean Diff.	95.00% CI of diff.	Below threshold?	Summary	Adjusted P Value
WT vs. LV.IG	16305	9505 to 23106	Yes	***	0.0008	I-J
WT vs. LV.CNTF	8726	1926 to 15527	Yes	*	0.018	I-K
LV.IG vs. LV.CNTF	-7579	-14379 to -778.5	Yes	*	0.0327	J-K
Test details	Mean 1	Mean 2	Mean Diff.	SE of diff.	n1	n2	q	DF
WT vs. LV.IG	25394	9088	16305	2216	3	3	10.4	6
WT vs. LV.CNTF	25394	16667	8726	2216	3	3	5.568	6
LV.IG vs. LV.CNTF	9088	16667	-7579	2216	3	3	4.836	6
			Total-LDHa
Number of families	1
Number of comparisons per family	3
Alpha	0.05
Tukey's multiple comparisons test	Mean Diff.	95.00% CI of diff.	Below threshold?	Summary	Adjusted P Value
WT vs. LV.IG	35694	23821 to 47567	Yes	***	0.0002	M-N
WT vs. LV.CNTF	23138	11265 to 35011	Yes	**	0.0024	M-O
LV.IG vs. LV.CNTF	-12556	-24429 to -683.3	Yes	*	0.0403	N-O
Test details	Mean 1	Mean 2	Mean Diff.	SE of diff.	n1	n2	q	DF
WT vs. LV.IG	50828	15134	35694	3870	3	3	13.05	6
WT vs. LV.CNTF	50828	27690	23138	3870	3	3	8.456	6
LV.IG vs. LV.CNTF	15134	27690	-12556	3870	3	3	4.589	6

## Sheet: Source Data for Fig. 7
Fig 7 Metabolomics Using Inhibitors
Azide (Complex IV inhibitor)				GSK (LDHA inhibitor)				UK5099 (Pyruvate Carrier Inhibitor)
•WT, rds(P216L)				•WT, rds(P216L)				•WT, rds(P216L)
•P27-53 injection with LVIG or LVCNTF				•P27-45 injection with LVIG or LVCNTF				•P25-50 injection at P25 with LVIG or LVCNTF
•For each n, 2 of 1mm retina biopsy were combined				•For each n, 2 of 1mm retina biopsy were combined				•For each n, 2 of 1mm retina biopsy were combined
•Medium: 500ul of KRB/HEPES with 10mM glucose				•Medium: 500ul of KRB/HEPES with 10mM glucose				•Medium: 500ul of KRB/HEPES with 10mM glucose
•Incubated with/without 10mM Azide for 60 min at 37C				•Incubated with/without 10uM GSK for 60 min at 37C				•Incubated with/without 10uM UK5099 for 60 min at 37C
WT (n=4)				WT (n=4)				WT (n=4)
WT Azide (n=3)				WT GSK (n=4)				WT UK5099 (n=4)
rds (n=4)				rds (n=4)				rds (n=4)
rds Azide (n=4)				rds GSK (n=4)				rds UK5099 (n=4)
rds LV-IG (n=4)				rds LV-IG (n=4)				rds LV-IG (n=4)
rds LV-IG Azide (n=4)				rds LV-IG GSK (n=4)				rds LV-IG UK5099 (n=4)
rds LV-CNTF (n=5)				rds LV-CNTF (n=5)				rds LV-CNTF (n=4)
rds LV-CNTF Azide (n=5)				rds LV-CNTF GSK (n=5)				rds LV-CNTF UK5099 (n=4)
Fig 7b Amino Acids, Azide
	WT		rds		rds LV-IG		rds LV-CNTF
Azide	-	+	-	+	-	+	-	+
Arg	453759	206177	255137	115767	126256	106115	914272	549604
Asn	349207	46363.5	197736	61419.3	214182	60940.6	524843	164387
Asp	2.44711e+07	3.0706e+06	1.2845e+07	7.94094e+06	1.18344e+07	9.70456e+06	2.3876e+07	3.8005e+06
Gln	2.32846e+06	2.56714e+06	4.8018e+06	2.20598e+06	4.46981e+06	2.10554e+06	4.28109e+06	3.55282e+06
Glu	2.55563e+07	1.30372e+07	1.35431e+07	7.9679e+06	1.12494e+07	9.41518e+06	2.64601e+07	8.92899e+06
His	87578.1	46436.2	42630.8	23028.3	34930.1	28086.6	345512	110519
Leu/Ile	1.25535e+06	294282	335378	296204	227578	192565	997629	1.02087e+06
Lys	432802	294751	330072	103620	166528	111217	578629	402308
Phe	881839	160528	346382	162947	353843	108877	1.07997e+06	590742
Pro	2.47629e+06	741968	880859	406852	861206	302237	3.45959e+06	2.07304e+06
Ser	414933	190562	247859	128235	271118	119462	867173	254744
Val	4.99358e+06	4.79836e+06	5.51688e+06	5.88465e+06	5348573	5.67842e+06	4.75723e+06	5.58365e+06
Fig 7c Lipid Intermediates, Azide
	WT		rds		rds LV-IG		rds LV-CNTF
Azide	-	+	-	+	-	+	-	+
Carnitine	2.70252e+07	1.2393e+07	1.30512e+07	3.56979e+06	1.71707e+07	5.31869e+06	7.18579e+07	1.97271e+07
Ac-carnitine	4.40426e+07	1.86693e+07	2.15397e+07	8.5975e+06	2.5562e+07	9.93114e+06	9.18839e+07	4.55761e+07
Choline	3.79241e+06	2.13517e+07	2.55268e+06	6.61403e+06	2300766	5.63976e+06	6.8057e+06	7.42926e+06
Ac-choline	1.89687e+06	1.2344e+06	594102	262679	615957	249203	1.66488e+06	1.06842e+06
P-Choline	1404451	1.6647e+06	1.67012e+06	1.46902e+06	1.54573e+06	1.50104e+06	4.15322e+06	1.9682e+06
Cit	1.78249e+07	1.42125e+07	1.34438e+07	9.5581e+06	1.30229e+07	8.26987e+06	1.90983e+07	7.95251e+06
P-EtA	1.23196e+06	1.55764e+06	582867	741282	572064	726633	1.45292e+06	1.12315e+06
Glycerol	30245.5	22505.8	50973.3	42423.2	46525.8	28868.7	73575.4	85834.2
Glycerol-3-P	419878	2.352e+06	178738	2.61962e+06	197160	3.0317e+06	253206	2.69749e+06
Palmitate	1.87986e+08	2.59281e+08	223239717	2.43084e+08	2.20144e+08	2.48917e+08	2.45557e+08	2.12709e+08
Fig 7d Energy, GSK
	WT		rds		rds LV-IG		rds LV-CNTF
GSK	-	+	-	+	-	+	-	+
Creatine/PCreatine	687.45	1031.23	368.752	711.093	474.85	629.514	308.975	1598.58
ADP/ATP	1.07983	1.55539	0.796694	1.51557	0.854105	0.948896	0.864263	2.34941
AMP/ATP	0.894042	2.14706	0.798795	2.7545	1.14769	0.9682	0.809859	3.82189
Fig 7e ATP, Azide
Mean
	WT (n=4)	WT Azide (n=3)	rds (n=4)	rds Azide (n=4)	rds LV-IG (n=4)	rds LV-IG Azide (n=4)	rds LV-CNTF (n=5)	rds LV-CNTF Azide (n=5)
ATP	2.07199e+06	270766	1.47687e+06	541453	1.50268e+06	450781	3.02272e+06	1.13951e+06
ATP Normalized	1	0.13068	0.712781	0.261321	0.725237	0.21756	1.45885	0.549962
Statistic 2-way ANOVA
Tukey's multiple comparisons test	Significant?	Summary	Adjusted P Value
:WT (n=4) vs. :rds (n=4)	No	ns	0.2373
:WT (n=4) vs. :rds LV-IG (n=4)	No	ns	0.2841
:WT (n=4) vs. :rds LV-CNTF (n=5)	Yes	**	0.0058
:WT (n=4) vs. Azide:WT (n=4)	Yes	****	<0.0001
:WT (n=4) vs. Azide:rds (n=4)	Yes	****	<0.0001
:WT (n=4) vs. Azide:rds LV-IG (n=4)	Yes	****	<0.0001
:WT (n=4) vs. Azide:rds LV-CNTF (n=5)	Yes	**	0.0071
:rds (n=4) vs. :rds LV-IG (n=4)	No	ns	>0.9999
:rds (n=4) vs. :rds LV-CNTF (n=5)	Yes	****	<0.0001
:rds (n=4) vs. Azide:WT (n=4)	Yes	**	0.0018
:rds (n=4) vs. Azide:rds (n=4)	Yes	*	0.0114
:rds (n=4) vs. Azide:rds LV-IG (n=4)	Yes	**	0.0045
:rds (n=4) vs. Azide:rds LV-CNTF (n=5)	No	ns	0.8008
:rds LV-IG (n=4) vs. :rds LV-CNTF (n=5)	Yes	****	<0.0001
:rds LV-IG (n=4) vs. Azide:WT (n=4)	Yes	**	0.0014
:rds LV-IG (n=4) vs. Azide:rds (n=4)	Yes	**	0.0088
:rds LV-IG (n=4) vs. Azide:rds LV-IG (n=4)	Yes	**	0.0035
:rds LV-IG (n=4) vs. Azide:rds LV-CNTF (n=5)	No	ns	0.7382
:rds LV-CNTF (n=5) vs. Azide:WT (n=4)	Yes	****	<0.0001
:rds LV-CNTF (n=5) vs. Azide:rds (n=4)	Yes	****	<0.0001
:rds LV-CNTF (n=5) vs. Azide:rds LV-IG (n=4)	Yes	****	<0.0001
:rds LV-CNTF (n=5) vs. Azide:rds LV-CNTF (n=5)	Yes	****	<0.0001
Azide:WT (n=4) vs. Azide:rds (n=4)	No	ns	0.9601
Azide:WT (n=4) vs. Azide:rds LV-IG (n=4)	No	ns	0.9961
Azide:WT (n=4) vs. Azide:rds LV-CNTF (n=5)	Yes	*	0.0289
Azide:rds (n=4) vs. Azide:rds LV-IG (n=4)	No	ns	>0.9999
Azide:rds (n=4) vs. Azide:rds LV-CNTF (n=5)	No	ns	0.1826
Azide:rds LV-IG (n=4) vs. Azide:rds LV-CNTF (n=5)	No	ns	0.0833
Fig 7f Acetyl-CoA, Azide
Mean
	WT (n=4)	WT Azide (n=3)	rds (n=4)	rds Azide (n=4)	rds LV-IG (n=4)	rds LV-IG Azide (n=4)	rds LV-CNTF (n=5)	rds LV-CNTF Azide (n=5)
Acetyl-CoA	23157	4626.33	6817.43	1640.58	5875.15	2316.25	21177.7	7260.74
Acetyl-CoA Normalized	1	0.199781	0.2944	0.0708457	0.253709	0.100024	0.914526	0.313544
Statistic 2-way ANOVA
Tukey's multiple comparisons test	Significant?	Summary	Adjusted P Value
:WT (n=4) vs. :rds (n=4)	Yes	****	<0.0001
:WT (n=4) vs. :rds LV-IG (n=4)	Yes	****	<0.0001
:WT (n=4) vs. :rds LV-CNTF (n=5)	No	ns	0.9899
:WT (n=4) vs. Azide:WT (n=4)	Yes	****	<0.0001
:WT (n=4) vs. Azide:rds (n=4)	Yes	****	<0.0001
:WT (n=4) vs. Azide:rds LV-IG (n=4)	Yes	****	<0.0001
:WT (n=4) vs. Azide:rds LV-CNTF (n=5)	Yes	****	<0.0001
:rds (n=4) vs. :rds LV-IG (n=4)	No	ns	>0.9999
:rds (n=4) vs. :rds LV-CNTF (n=5)	Yes	****	<0.0001
:rds (n=4) vs. Azide:WT (n=4)	No	ns	0.9915
:rds (n=4) vs. Azide:rds (n=4)	No	ns	0.4736
:rds (n=4) vs. Azide:rds LV-IG (n=4)	No	ns	0.6389
:rds (n=4) vs. Azide:rds LV-CNTF (n=5)	No	ns	>0.9999
:rds LV-IG (n=4) vs. :rds LV-CNTF (n=5)	Yes	****	<0.0001
:rds LV-IG (n=4) vs. Azide:WT (n=4)	No	ns	0.9998
:rds LV-IG (n=4) vs. Azide:rds (n=4)	No	ns	0.7031
:rds LV-IG (n=4) vs. Azide:rds LV-IG (n=4)	No	ns	0.8459
:rds LV-IG (n=4) vs. Azide:rds LV-CNTF (n=5)	No	ns	0.9989
:rds LV-CNTF (n=5) vs. Azide:WT (n=4)	Yes	****	<0.0001
:rds LV-CNTF (n=5) vs. Azide:rds (n=4)	Yes	****	<0.0001
:rds LV-CNTF (n=5) vs. Azide:rds LV-IG (n=4)	Yes	****	<0.0001
:rds LV-CNTF (n=5) vs. Azide:rds LV-CNTF (n=5)	Yes	****	<0.0001
Azide:WT (n=4) vs. Azide:rds (n=4)	No	ns	0.9525
Azide:WT (n=4) vs. Azide:rds LV-IG (n=4)	No	ns	0.9884
Azide:WT (n=4) vs. Azide:rds LV-CNTF (n=5)	No	ns	0.9688
Azide:rds (n=4) vs. Azide:rds LV-IG (n=4)	No	ns	>0.9999
Azide:rds (n=4) vs. Azide:rds LV-CNTF (n=5)	No	ns	0.3117
Azide:rds LV-IG (n=4) vs. Azide:rds LV-CNTF (n=5)	No	ns	0.4653
Fig 7g Malate, Azide
Mean
	WT (n=4)	WT Azide (n=3)	rds (n=4)	rds Azide (n=4)	rds LV-IG (n=4)	rds LV-IG Azide (n=4)	rds LV-CNTF (n=5)	rds LV-CNTF Azide (n=5)
Malate	1.76754e+07	1.06338e+07	1.46199e+07	7.65464e+06	1.50661e+07	7.49153e+06	2.68461e+07	9.20079e+06
Malate Normilized	1	0.601617	0.827134	0.433067	0.852376	0.423839	1.51884	0.520542
Statistic 2-way ANOVA
Tukey's multiple comparisons test	Significant?	Summary	Adjusted P Value
:WT (n=4) vs. :rds (n=4)	No	ns	0.8462
:WT (n=4) vs. :rds LV-IG (n=4)	No	ns	0.9242
:WT (n=4) vs. :rds LV-CNTF (n=5)	Yes	**	0.0033
:WT (n=4) vs. Azide:WT (n=4)	No	ns	0.0943
:WT (n=4) vs. Azide:rds (n=4)	Yes	**	0.0022
:WT (n=4) vs. Azide:rds LV-IG (n=4)	Yes	**	0.0019
:WT (n=4) vs. Azide:rds LV-CNTF (n=5)	Yes	**	0.0076
:rds (n=4) vs. :rds LV-IG (n=4)	No	ns	>0.9999
:rds (n=4) vs. :rds LV-CNTF (n=5)	Yes	****	<0.0001
:rds (n=4) vs. Azide:WT (n=4)	No	ns	0.6884
:rds (n=4) vs. Azide:rds (n=4)	No	ns	0.0614
:rds (n=4) vs. Azide:rds LV-IG (n=4)	No	ns	0.0523
:rds (n=4) vs. Azide:rds LV-CNTF (n=5)	No	ns	0.1925
:rds LV-IG (n=4) vs. :rds LV-CNTF (n=5)	Yes	***	0.0001
:rds LV-IG (n=4) vs. Azide:WT (n=4)	No	ns	0.5707
:rds LV-IG (n=4) vs. Azide:rds (n=4)	Yes	*	0.0392
:rds LV-IG (n=4) vs. Azide:rds LV-IG (n=4)	Yes	*	0.0332
:rds LV-IG (n=4) vs. Azide:rds LV-CNTF (n=5)	No	ns	0.1284
:rds LV-CNTF (n=5) vs. Azide:WT (n=4)	Yes	****	<0.0001
:rds LV-CNTF (n=5) vs. Azide:rds (n=4)	Yes	****	<0.0001
:rds LV-CNTF (n=5) vs. Azide:rds LV-IG (n=4)	Yes	****	<0.0001
:rds LV-CNTF (n=5) vs. Azide:rds LV-CNTF (n=5)	Yes	****	<0.0001
Azide:WT (n=4) vs. Azide:rds (n=4)	No	ns	0.9017
Azide:WT (n=4) vs. Azide:rds LV-IG (n=4)	No	ns	0.8752
Azide:WT (n=4) vs. Azide:rds LV-CNTF (n=5)	No	ns	0.9979
Azide:rds (n=4) vs. Azide:rds LV-IG (n=4)	No	ns	>0.9999
Azide:rds (n=4) vs. Azide:rds LV-CNTF (n=5)	No	ns	0.9943
Azide:rds LV-IG (n=4) vs. Azide:rds LV-CNTF (n=5)	No	ns	0.9896
Fig 7h ATP, GSK
Mean
	WT (n=4)	WT GSK (n=4)	rds (n=4)	rds GSK (n=4)	rds LV-IG (n=4)	rds LV-IG GSK (n=4)	rds LV-CNTF (n=5)	rds LV-CNTF GSK (n=5)
ATP	2.07199e+06	270766	1.47687e+06	541453	1.50268e+06	450781	3.02272e+06	1.13951e+06
ATP Normalized	1	0.421129	0.691455	0.443995	0.895364	0.623245	1.38278	0.418807
Statistic 2-way ANOVA
Tukey's multiple comparisons test	Significant?	Summary	Adjusted P Value
:WT (n=4) vs. :rds (n=4)	No	ns	0.7766
:WT (n=4) vs. :rds LV-IG (n=4)	No	ns	0.9994
:WT (n=4) vs. :rds LV-CNTF (n=5)	No	ns	0.4882
:WT (n=4) vs. GSK:WT (n=4)	No	ns	0.1139
:WT (n=4) vs. GSK:rds (n=4)	No	ns	0.1426
:WT (n=4) vs. GSK:rds LV-IG (n=4)	No	ns	0.5712
:WT (n=4) vs. GSK:rds LV-CNTF (n=5)	No	ns	0.0806
:rds (n=4) vs. :rds LV-IG (n=4)	No	ns	0.9668
:rds (n=4) vs. :rds LV-CNTF (n=5)	Yes	*	0.022
:rds (n=4) vs. GSK:WT (n=4)	No	ns	0.8693
:rds (n=4) vs. GSK:rds (n=4)	No	ns	0.9123
:rds (n=4) vs. GSK:rds LV-IG (n=4)	No	ns	>0.9999
:rds (n=4) vs. GSK:rds LV-CNTF (n=5)	No	ns	0.8309
:rds LV-IG (n=4) vs. :rds LV-CNTF (n=5)	No	ns	0.2107
:rds LV-IG (n=4) vs. GSK:WT (n=4)	No	ns	0.2942
:rds LV-IG (n=4) vs. GSK:rds (n=4)	No	ns	0.3512
:rds LV-IG (n=4) vs. GSK:rds LV-IG (n=4)	No	ns	0.8655
:rds LV-IG (n=4) vs. GSK:rds LV-CNTF (n=5)	No	ns	0.2329
:rds LV-CNTF (n=5) vs. GSK:WT (n=4)	Yes	***	0.0006
:rds LV-CNTF (n=5) vs. GSK:rds (n=4)	Yes	***	0.0009
:rds LV-CNTF (n=5) vs. GSK:rds LV-IG (n=4)	Yes	**	0.0093
:rds LV-CNTF (n=5) vs. GSK:rds LV-CNTF (n=5)	Yes	***	0.0003
GSK:WT (n=4) vs. GSK:rds (n=4)	No	ns	>0.9999
GSK:WT (n=4) vs. GSK:rds LV-IG (n=4)	No	ns	0.9683
GSK:WT (n=4) vs. GSK:rds LV-CNTF (n=5)	No	ns	>0.9999
GSK:rds (n=4) vs. GSK:rds LV-IG (n=4)	No	ns	0.9837
GSK:rds (n=4) vs. GSK:rds LV-CNTF (n=5)	No	ns	>0.9999
GSK:rds LV-IG (n=4) vs. GSK:rds LV-CNTF (n=5)	No	ns	0.9556
Fig 7i Lactate (tissue), GSK
Mean
	WT (n=4)	WT GSK (n=4)	rds (n=4)	rds GSK (n=4)	rds LV-IG (n=4)	rds LV-IG GSK (n=4)	rds LV-CNTF (n=5)	rds LV-CNTF GSK (n=5)
Lactate	1.97872e+08	1.37391e+08	1.53619e+08	1.16249e+08	1.40968e+08	1.27792e+08	2.44856e+08	1.66921e+08
Lactate Normalized	1	0.694344	0.776356	0.587495	0.712422	0.645832	1.23745	0.843582
Statistic 2-way ANOVA
Tukey's multiple comparisons test	Significant?	Summary	Adjusted P Value
:WT (n=4) vs. Row 1:rds (n=4)	No	ns	0.457
:WT (n=4) vs. Row 1:rds LV-IG (n=4)	No	ns	0.1786
:WT (n=4) vs. Row 1:rds LV-CNTF (n=5)	No	ns	0.3212
:WT (n=4) vs. GSK:WT (n=4)	No	ns	0.1299
:WT (n=4) vs. GSK:rds (n=4)	Yes	*	0.0146
:WT (n=4) vs. GSK:rds LV-IG (n=4)	No	ns	0.0509
:WT (n=4) vs. GSK:rds LV-CNTF (n=5)	No	ns	0.786
:rds (n=4) vs. :rds LV-IG (n=4)	No	ns	0.9987
:rds (n=4) vs. :rds LV-CNTF (n=5)	Yes	**	0.0027
:rds (n=4) vs. GSK:WT (n=4)	No	ns	0.9938
:rds (n=4) vs. GSK:rds (n=4)	No	ns	0.6566
:rds (n=4) vs. GSK:rds LV-IG (n=4)	No	ns	0.9218
:rds (n=4) vs. GSK:rds LV-CNTF (n=5)	No	ns	0.9975
:rds LV-IG (n=4) vs. :rds LV-CNTF (n=5)	Yes	***	0.0006
:rds LV-IG (n=4) vs. GSK:WT (n=4)	No	ns	>0.9999
:rds LV-IG (n=4) vs. GSK:rds (n=4)	No	ns	0.9368
:rds LV-IG (n=4) vs. GSK:rds LV-IG (n=4)	No	ns	0.9983
:rds LV-IG (n=4) vs. GSK:rds LV-CNTF (n=5)	No	ns	0.8977
:rds LV-CNTF (n=5) vs. GSK:WT (n=4)	Yes	***	0.0004
:rds LV-CNTF (n=5) vs. GSK:rds (n=4)	Yes	****	<0.0001
:rds LV-CNTF (n=5) vs. GSK:rds LV-IG (n=4)	Yes	***	0.0001
:rds LV-CNTF (n=5) vs. GSK:rds LV-CNTF (n=5)	Yes	**	0.0078
GSK:WT (n=4) vs. GSK:rds (n=4)	No	ns	0.9719
GSK:WT (n=4) vs. GSK:rds LV-IG (n=4)	No	ns	0.9998
GSK:WT (n=4) vs. GSK:rds LV-CNTF (n=5)	No	ns	0.8219
GSK:rds (n=4) vs. GSK:rds LV-IG (n=4)	No	ns	0.9993
GSK:rds (n=4) vs. GSK:rds LV-CNTF (n=5)	No	ns	0.2387
GSK:rds LV-IG (n=4) vs. GSK:rds LV-CNTF (n=5)	No	ns	0.5432
Fig 7j a-KG GSK
Mean
	WT (n=4)	WT GSK (n=4)	rds (n=4)	rds GSK (n=4)	rds LV-IG (n=4)	rds LV-IG GSK (n=4)	rds LV-CNTF (n=5)	rds LV-CNTF GSK (n=5)
a-KG	1.51612e+06	959163	1.53691e+06	1606891	2.61648e+06	1450491	3.09579e+06	1.07673e+06
a-KG normalized	1	0.632645	1.01371	1.05987	1.72578	0.956715	2.04192	0.71019
Statistic 2-way ANOVA
Tukey's multiple comparisons test	Significant?	Summary	Adjusted P Value
:WT (n=4) vs. :rds (n=4)	No	ns	>0.9999
:WT (n=4) vs. :rds LV-IG (n=4)	No	ns	0.124
:WT (n=4) vs. :rds LV-CNTF (n=5)	Yes	**	0.0043
:WT (n=4) vs. GSK:WT (n=4)	No	ns	0.8278
:WT (n=4) vs. GSK:rds (n=4)	No	ns	>0.9999
:WT (n=4) vs. GSK:rds LV-IG (n=4)	No	ns	>0.9999
:WT (n=4) vs. GSK:rds LV-CNTF (n=5)	No	ns	0.9241
:rds (n=4) vs. :rds LV-IG (n=4)	No	ns	0.1378
:rds (n=4) vs. :rds LV-CNTF (n=5)	Yes	**	0.0049
:rds (n=4) vs. GSK:WT (n=4)	No	ns	0.8008
:rds (n=4) vs. GSK:rds (n=4)	No	ns	>0.9999
:rds (n=4) vs. GSK:rds LV-IG (n=4)	No	ns	>0.9999
:rds (n=4) vs. GSK:rds LV-CNTF (n=5)	No	ns	0.9056
:rds LV-IG (n=4) vs. :rds LV-CNTF (n=5)	No	ns	0.8864
:rds LV-IG (n=4) vs. GSK:WT (n=4)	Yes	**	0.0045
:rds LV-IG (n=4) vs. GSK:rds (n=4)	No	ns	0.1936
:rds LV-IG (n=4) vs. GSK:rds LV-IG (n=4)	No	ns	0.0879
:rds LV-IG (n=4) vs. GSK:rds LV-CNTF (n=5)	Yes	**	0.0056
:rds LV-CNTF (n=5) vs. GSK:WT (n=4)	Yes	****	<0.0001
:rds LV-CNTF (n=5) vs. GSK:rds (n=4)	Yes	**	0.0079
:rds LV-CNTF (n=5) vs. GSK:rds LV-IG (n=4)	Yes	**	0.0027
:rds LV-CNTF (n=5) vs. GSK:rds LV-CNTF (n=5)	Yes	****	<0.0001
GSK:WT (n=4) vs. GSK:rds (n=4)	No	ns	0.6986
GSK:WT (n=4) vs. GSK:rds LV-IG (n=4)	No	ns	0.8999
GSK:WT (n=4) vs. GSK:rds LV-CNTF (n=5)	No	ns	>0.9999
GSK:rds (n=4) vs. GSK:rds LV-IG (n=4)	No	ns	0.9999
GSK:rds (n=4) vs. GSK:rds LV-CNTF (n=5)	No	ns	0.8255
GSK:rds LV-IG (n=4) vs. GSK:rds LV-CNTF (n=5)	No	ns	0.9666
Fig 7k Acetyl-CoA, UK5099
Mean
	WT (n=4)	WT-UK5099 (n=4)	rds (n=4)	rds UK5099 (n=4)	rds LVIG (n=4)	rds LVIG UK5099 (n=4)	rds LVCNTF (n=4)	rds LVCNTF UK5099 (n=4)
Acetyl-CoA	173817	83341	60048.2	75171.2	49325	64915.5	131671	87770.8
Acetyl-CoA Normalized	1	0.479476	0.345469	0.432474	0.283776	0.373471	0.757528	0.504961
Statistic 2-way ANOVA
Tukey's multiple comparisons test	Significant?	Summary	Adjusted P Value
:WT (n=4) vs. :rds (n=4)	Yes	****	<0.0001
:WT (n=4) vs. :rds LVIG (n=4)	Yes	****	<0.0001
:WT (n=4) vs. :rds LVCNTF (n=4)	Yes	*	0.0335
:WT (n=4) vs. UK5099:WT (n=4)	Yes	****	<0.0001
:WT (n=4) vs. UK5099:rds (n=4)	Yes	****	<0.0001
:WT (n=4) vs. UK5099:rds LVIG (n=4)	Yes	****	<0.0001
:WT (n=4) vs. UK5099:rds LVCNTF (n=4)	Yes	****	<0.0001
:rds (n=4) vs. :rds LVIG (n=4)	No	ns	0.9843
:rds (n=4) vs. :rds LVCNTF (n=4)	Yes	****	<0.0001
:rds (n=4) vs. UK5099:WT (n=4)	No	ns	0.5444
:rds (n=4) vs. UK5099:rds (n=4)	No	ns	0.9067
:rds (n=4) vs. UK5099:rds LVIG (n=4)	No	ns	0.9999
:rds (n=4) vs. UK5099:rds LVCNTF (n=4)	No	ns	0.3343
:rds LVIG (n=4) vs. :rds LVCNTF (n=4)	Yes	****	<0.0001
:rds LVIG (n=4) vs. UK5099:WT (n=4)	No	ns	0.1364
:rds LVIG (n=4) vs. UK5099:rds (n=4)	No	ns	0.4178
:rds LVIG (n=4) vs. UK5099:rds LVIG (n=4)	No	ns	0.8928
:rds LVIG (n=4) vs. UK5099:rds LVCNTF (n=4)	No	ns	0.0652
:rds LVCNTF (n=4) vs. UK5099:WT (n=4)	Yes	*	0.0103
:rds LVCNTF (n=4) vs. UK5099:rds (n=4)	Yes	**	0.002
:rds LVCNTF (n=4) vs. UK5099:rds LVIG (n=4)	Yes	***	0.0003
:rds LVCNTF (n=4) vs. UK5099:rds LVCNTF (n=4)	Yes	*	0.0242
UK5099:WT (n=4) vs. UK5099:rds (n=4)	No	ns	0.9969
UK5099:WT (n=4) vs. UK5099:rds LVIG (n=4)	No	ns	0.7856
UK5099:WT (n=4) vs. UK5099:rds LVCNTF (n=4)	No	ns	>0.9999
UK5099:rds (n=4) vs. UK5099:rds LVIG (n=4)	No	ns	0.9879
UK5099:rds (n=4) vs. UK5099:rds LVCNTF (n=4)	No	ns	0.9622
UK5099:rds LVIG (n=4) vs. UK5099:rds LVCNTF (n=4)	No	ns	0.5669
Fig 7l Citrate, UK5099
Mean
	WT (n=4)	WT-UK5099 (n=4)	rds (n=4)	rds UK5099 (n=4)	rds LVIG (n=4)	rds LVIG UK5099 (n=4)	rds LVCNTF (n=4)	rds LVCNTF UK5099 (n=4)
Citrate	122250000	5.02508e+07	1.01038e+08	3.88101e+07	8.53973e+07	3.08559e+07	148000000	7.61376e+07
Citrate normalized	1	0.41165	0.826777	0.317929	0.699873	0.252769	1.21304	0.623744
Statistic 2-way ANOVA
Tukey's multiple comparisons test	Significant?	Summary	Adjusted P Value
:WT (n=4) vs. :rds (n=4)	No	ns	0.4018
:WT (n=4) vs. :rds LVIG (n=4)	Yes	*	0.0178
:WT (n=4) vs. :rds LVCNTF (n=4)	No	ns	0.1916
:WT (n=4) vs. UK5099:WT (n=4)	Yes	****	<0.0001
:WT (n=4) vs. UK5099:rds (n=4)	Yes	****	<0.0001
:WT (n=4) vs. UK5099:rds LVIG (n=4)	Yes	****	<0.0001
:WT (n=4) vs. UK5099:rds LVCNTF (n=4)	Yes	**	0.0018
:rds (n=4) vs. :rds LVIG (n=4)	No	ns	0.7451
:rds (n=4) vs. :rds LVCNTF (n=4)	Yes	**	0.0015
:rds (n=4) vs. UK5099:WT (n=4)	Yes	***	0.0006
:rds (n=4) vs. UK5099:rds (n=4)	Yes	****	<0.0001
:rds (n=4) vs. UK5099:rds LVIG (n=4)	Yes	****	<0.0001
:rds (n=4) vs. UK5099:rds LVCNTF (n=4)	No	ns	0.223
:rds LVIG (n=4) vs. :rds LVCNTF (n=4)	Yes	****	<0.0001
:rds LVIG (n=4) vs. UK5099:WT (n=4)	Yes	*	0.0266
:rds LVIG (n=4) vs. UK5099:rds (n=4)	Yes	**	0.0016
:rds LVIG (n=4) vs. UK5099:rds LVIG (n=4)	Yes	***	0.0002
:rds LVIG (n=4) vs. UK5099:rds LVCNTF (n=4)	No	ns	0.9776
:rds LVCNTF (n=4) vs. UK5099:WT (n=4)	Yes	****	<0.0001
:rds LVCNTF (n=4) vs. UK5099:rds (n=4)	Yes	****	<0.0001
:rds LVCNTF (n=4) vs. UK5099:rds LVIG (n=4)	Yes	****	<0.0001
:rds LVCNTF (n=4) vs. UK5099:rds LVCNTF (n=4)	Yes	****	<0.0001
UK5099:WT (n=4) vs. UK5099:rds (n=4)	No	ns	0.9325
UK5099:WT (n=4) vs. UK5099:rds LVIG (n=4)	No	ns	0.511
UK5099:WT (n=4) vs. UK5099:rds LVCNTF (n=4)	No	ns	0.1868
UK5099:rds (n=4) vs. UK5099:rds LVIG (n=4)	No	ns	0.9906
UK5099:rds (n=4) vs. UK5099:rds LVCNTF (n=4)	Yes	*	0.0159
UK5099:rds LVIG (n=4) vs. UK5099:rds LVCNTF (n=4)	Yes	**	0.0023
Fig 7m GSH, Azide
Mean
	WT (n=4)	WT Azide (n=3)	rds (n=4)	rds Azide (n=4)	rds LV-IG (n=4)	rds LV-IG Azide (n=4)	rds LV-CNTF (n=5)	rds LV-CNTF Azide (n=5)
GSH	3.03623e+06	1.66059e+06	1.10616e+06	556347	823165	515693	4.94819e+06	2.16207e+06
GSH Normalized	1	0.546926	0.364321	0.183236	0.271114	0.169846	1.62972	0.712091
Statistic 2-way ANOVA
Tukey's multiple comparisons test	Significant?	Summary	Adjusted P Value
:WT (n=4) vs. :rds (n=4)	Yes	**	0.0099
:WT (n=4) vs. :rds LV-IG (n=4)	Yes	**	0.0023
:WT (n=4) vs. :rds LV-CNTF (n=5)	Yes	**	0.0064
:WT (n=4) vs. Azide:WT (n=4)	No	ns	0.1877
:WT (n=4) vs. Azide:rds (n=4)	Yes	***	0.0006
:WT (n=4) vs. Azide:rds LV-IG (n=4)	Yes	***	0.0005
:WT (n=4) vs. Azide:rds LV-CNTF (n=5)	No	ns	0.556
:rds (n=4) vs. :rds LV-IG (n=4)	No	ns	0.9987
:rds (n=4) vs. :rds LV-CNTF (n=5)	Yes	****	<0.0001
:rds (n=4) vs. Azide:WT (n=4)	No	ns	0.9584
:rds (n=4) vs. Azide:rds (n=4)	No	ns	0.941
:rds (n=4) vs. Azide:rds LV-IG (n=4)	No	ns	0.9166
:rds (n=4) vs. Azide:rds LV-CNTF (n=5)	No	ns	0.3275
:rds LV-IG (n=4) vs. :rds LV-CNTF (n=5)	Yes	****	<0.0001
:rds LV-IG (n=4) vs. Azide:WT (n=4)	No	ns	0.7411
:rds LV-IG (n=4) vs. Azide:rds (n=4)	No	ns	0.9991
:rds LV-IG (n=4) vs. Azide:rds LV-IG (n=4)	No	ns	0.9979
:rds LV-IG (n=4) vs. Azide:rds LV-CNTF (n=5)	No	ns	0.109
:rds LV-CNTF (n=5) vs. Azide:WT (n=4)	Yes	****	<0.0001
:rds LV-CNTF (n=5) vs. Azide:rds (n=4)	Yes	****	<0.0001
:rds LV-CNTF (n=5) vs. Azide:rds LV-IG (n=4)	Yes	****	<0.0001
:rds LV-CNTF (n=5) vs. Azide:rds LV-CNTF (n=5)	Yes	****	<0.0001
Azide:WT (n=4) vs. Azide:rds (n=4)	No	ns	0.4293
Azide:WT (n=4) vs. Azide:rds LV-IG (n=4)	No	ns	0.3853
Azide:WT (n=4) vs. Azide:rds LV-CNTF (n=5)	No	ns	0.969
Azide:rds (n=4) vs. Azide:rds LV-IG (n=4)	No	ns	>0.9999
Azide:rds (n=4) vs. Azide:rds LV-CNTF (n=5)	Yes	*	0.0312
Azide:rds LV-IG (n=4) vs. Azide:rds LV-CNTF (n=5)	Yes	*	0.0255

## Sheet: Source Data for Fig. 8
Fig 8 Metabolomics, Etomoxir
•WT, rds(P216L)
•P28-53 injection with LVIG or LVCNTF
•For each n, 2 of 1mm retina biopsy were combined
•Medium: 500ul of KRB/HEPES with 100uM BSA-palmitate
•Incubated with/without 40uM Etomoxir fot 60 min at 37C
WT (n=4)
WT Etomoxir (n=4)
rds (n=4)
rds Etomoxir (n=4)
rds LV-IG (n=4)
rds LV-IG Etomoxir (n=4)
rds LV-CNTF (n=4)
rds LV-CNTF Etomoxir (n=4)
Fig 8b Amino Acids, Etomoxir
	WT		rds		rds LV-IG		rds LV-CNTF
Etomoxir	-	+	-	+	-	+	-	+
Ala	806010	614000	1074917	1400258	762554	1282350	2988190	2.21114e+06
Arg	2.65166e+06	3.53215e+06	3.07577e+06	3.60758e+06	3.04541e+06	4.48167e+06	6.78908e+06	6.24343e+06
Asn	435860	203224	553134	770016	707915	773957	1.27858e+06	734314
Asp	376942012	452070419	1.98961e+08	3.11639e+08	277352613	247192258	5.48067e+08	6.11154e+08
Gln	1.98783e+07	1.09043e+07	2.67578e+07	1.99524e+07	2.98635e+07	2.5147e+07	2.7863e+07	1.18311e+07
Glu	1.78786e+07	1.93127e+07	2.81207e+07	3.17354e+07	2.7918e+07	2.09905e+07	4.88465e+07	4.0869e+07
Gly	261695	140162	281086	400741	170114	162624	2152095	1.82597e+06
His	465028	215244	470912	618456	397028	707505	970900	579536
Leu/Ile	3.18051e+06	3.12668e+06	3.28605e+06	4.91336e+06	2.85401e+06	4.09611e+06	4574712	4.26975e+06
Met	1.18936e+06	621000	1.00893e+06	939453	947541	1.56218e+06	2.46778e+06	1087552
Phe	4.39191e+06	3.13946e+06	4.14814e+06	4.87283e+06	4142706	4.81174e+06	7525209	4.41e+06
Pro	4.72725e+06	4.79827e+06	3.68227e+06	4.29053e+06	4570409	5454167	11585372	8465665
Ser	1.28935e+06	561047	1.2451e+06	1.45447e+06	1.03401e+06	1.18256e+06	1.63216e+06	880900
Thr	145905	114869	205955	321836	178379	155052	306026	221623
Trp	689580	412691	665832	914864	795259	876346	2.53682e+06	856326
Tyr	158535	135719	265435	278304	215360	194160	598456	120568
Fig 8C Lipid Intermediates, Etomoxir
	WT		rds		rds LV-IG		rds LV-CNTF
Etomoxir	-	+	-	+	-	+	-	+
Carnitine	477436083	1199302648	2.08098e+08	5.63714e+08	289190773	6.12805e+08	6.35923e+08	1812637485
Ac-carnitine	1308825104	1.47985e+08	9.0855e+08	4.13105e+08	1108488839	8.03175e+08	1697456608	2.25257e+08
Choline	2.17809e+08	199051274	5.91019e+07	6.43969e+07	89851714	7.9561e+07	1.06646e+08	1.32027e+08
Ac-choline	7.544e+07	7.38868e+07	2.61754e+07	2.69099e+07	2.93567e+07	3.24541e+07	6.40406e+07	6.31481e+07
P-Choline	2.44396e+07	26271840	2.9481e+07	3.34706e+07	2.38992e+07	2.40211e+07	3.18691e+07	3.36206e+07
Cit	4.23175e+07	1.86197e+07	3.2386e+07	2.15109e+07	31297006	2.32463e+07	2.79683e+07	1.58889e+07
CDP-EtA	521033	164708	528251	409411	600799	501512	582299	278096
P-EtA	3.13024e+07	3.07914e+07	1.55837e+07	17147089	1.72466e+07	1.73377e+07	2.97703e+07	3.00594e+07
Glycerol	735658	696245	753938	880010	753444	827982	1.63494e+06	698376
Glycerol-3-P	4.46829e+06	4350781	413211	524436	997889	1.12073e+06	390597	1.03085e+06
Palmitate	24368819389	17780695582	22819625135	13787831639	21371647625	15439835440	18161782866	16815579342
Fig 8d ATP, Etomoxir
Mean
	WT (n=4)	WT Etomoxir (n=4)	rds (n=4)	rds Etomoxir (n=4)	rds LV-IG (n=4)	rds LV-IG Etomoxir (n=4)	rds LV-CNTF (n=4)	rds LV-CNTF Etomoxir (n=4)
ATP	3.93326e+06	1.57008e+06	8.02537e+06	5.04069e+06	6239674	4.53235e+06	7.61398e+06	2.19214e+06
ATP Normalized	1	0.39918	2.04039	1.28156	1.58639	1.15231	1.93579	0.557334
Statistic 2-way ANOVA
Tukey's multiple comparisons test	Significant?	Summary	Adjusted P Value
:WT (n=4) vs. :rds (n=4)A30:D57	Yes	***	0.0006
:WT (n=4) vs. :rds LV-IG (n=4)	No	ns	0.111
:WT (n=4) vs. :rds LV-CNTF (n=4)	Yes	**	0.0021
:WT (n=4) vs. Etomoxir:WT (n=4)	No	ns	0.0962
:WT (n=4) vs. Etomoxir:rds (n=4)	No	ns	0.8462
:WT (n=4) vs. Etomoxir:rds LV-IG (n=4)	No	ns	0.9937
:WT (n=4) vs. Etomoxir:rds LV-CNTF (n=4)	No	ns	0.3811
:rds (n=4) vs. :rds LV-IG (n=4)	No	ns	0.3511
:rds (n=4) vs. :rds LV-CNTF (n=4)	No	ns	0.9994
:rds (n=4) vs. Etomoxir:WT (n=4)	Yes	****	<0.0001
:rds (n=4) vs. Etomoxir:rds (n=4)	Yes	*	0.0172
:rds (n=4) vs. Etomoxir:rds LV-IG (n=4)	Yes	**	0.0037
:rds (n=4) vs. Etomoxir:rds LV-CNTF (n=4)	Yes	****	<0.0001
:rds LV-IG (n=4) vs. :rds LV-CNTF (n=4)	No	ns	0.6607
:rds LV-IG (n=4) vs. Etomoxir:WT (n=4)	Yes	****	<0.0001
:rds LV-IG (n=4) vs. Etomoxir:rds (n=4)	No	ns	0.789
:rds LV-IG (n=4) vs. Etomoxir:rds LV-IG (n=4)	No	ns	0.4047
:rds LV-IG (n=4) vs. Etomoxir:rds LV-CNTF (n=4)	Yes	***	0.0007
:rds LV-CNTF (n=4) vs. Etomoxir:WT (n=4)	Yes	****	<0.0001
:rds LV-CNTF (n=4) vs. Etomoxir:rds (n=4)	No	ns	0.0553
:rds LV-CNTF (n=4) vs. Etomoxir:rds LV-IG (n=4)	Yes	*	0.013
:rds LV-CNTF (n=4) vs. Etomoxir:rds LV-CNTF (n=4)	Yes	****	<0.0001
Etomoxir:WT (n=4) vs. Etomoxir:rds (n=4)	Yes	**	0.004
Etomoxir:WT (n=4) vs. Etomoxir:rds LV-IG (n=4)	Yes	*	0.0184
Etomoxir:WT (n=4) vs. Etomoxir:rds LV-CNTF (n=4)	No	ns	0.9921
Etomoxir:rds (n=4) vs. Etomoxir:rds LV-IG (n=4)	No	ns	0.9977
Etomoxir:rds (n=4) vs. Etomoxir:rds LV-CNTF (n=4)	Yes	*	0.0256
Etomoxir:rds LV-IG (n=4) vs. Etomoxir:rds LV-CNTF (n=4)	No	ns	0.102
Fig 8e p-Creatine, Etomoxir
Mean
	WT (n=4)	WT Etomoxir (n=4)	rds (n=4)	rds Etomoxir (n=4)	rds LV-IG (n=4)	rds LV-IG Etomoxir (n=4)	rds LV-CNTF (n=4)	rds LV-CNTF Etomoxir (n=4)
p-Creatine	1.10366e+07	2.18565e+06	21914971	1.22658e+07	1.78466e+07	14941562	1.3088e+07	1.38969e+06
p-Creatine Normalized	1	0.198037	1.98567	1.11138	1.61704	1.35382	1.18588	0.125917
Statistic 2-way ANOVA
Tukey's multiple comparisons test	Significant?	Summary	Adjusted P Value
:WT (n=4) vs. :rds (n=4)	Yes	**	0.0074
:WT (n=4) vs. :rds LV-IG (n=4)	No	ns	0.2056
:WT (n=4) vs. :rds LV-CNTF (n=4)	No	ns	0.9926
:WT (n=4) vs. Etomoxir:WT (n=4)	Yes	*	0.0437
:WT (n=4) vs. Etomoxir:rds (n=4)	No	ns	0.9997
:WT (n=4) vs. Etomoxir:rds LV-IG (n=4)	No	ns	0.8059
:WT (n=4) vs. Etomoxir:rds LV-CNTF (n=4)	Yes	*	0.0222
:rds (n=4) vs. :rds LV-IG (n=4)	No	ns	0.7731
:rds (n=4) vs. :rds LV-CNTF (n=4)	Yes	*	0.0446
:rds (n=4) vs. Etomoxir:WT (n=4)	Yes	****	<0.0001
:rds (n=4) vs. Etomoxir:rds (n=4)	Yes	*	0.0221
:rds (n=4) vs. Etomoxir:rds LV-IG (n=4)	No	ns	0.1841
:rds (n=4) vs. Etomoxir:rds LV-CNTF (n=4)	Yes	****	<0.0001
:rds LV-IG (n=4) vs. :rds LV-CNTF (n=4)	No	ns	0.6174
:rds LV-IG (n=4) vs. Etomoxir:WT (n=4)	Yes	****	<0.0001
:rds LV-IG (n=4) vs. Etomoxir:rds (n=4)	No	ns	0.4267
:rds LV-IG (n=4) vs. Etomoxir:rds LV-IG (n=4)	No	ns	0.9489
:rds LV-IG (n=4) vs. Etomoxir:rds LV-CNTF (n=4)	Yes	****	<0.0001
:rds LV-CNTF (n=4) vs. Etomoxir:WT (n=4)	Yes	**	0.0072
:rds LV-CNTF (n=4) vs. Etomoxir:rds (n=4)	No	ns	>0.9999
:rds LV-CNTF (n=4) vs. Etomoxir:rds LV-IG (n=4)	No	ns	0.996
:rds LV-CNTF (n=4) vs. Etomoxir:rds LV-CNTF (n=4)	Yes	**	0.0035
Etomoxir:WT (n=4) vs. Etomoxir:rds (n=4)	Yes	*	0.0152
Etomoxir:WT (n=4) vs. Etomoxir:rds LV-IG (n=4)	Yes	**	0.0013
Etomoxir:WT (n=4) vs. Etomoxir:rds LV-CNTF (n=4)	No	ns	>0.9999
Etomoxir:rds (n=4) vs. Etomoxir:rds LV-IG (n=4)	No	ns	0.9666
Etomoxir:rds (n=4) vs. Etomoxir:rds LV-CNTF (n=4)	Yes	**	0.0074
Etomoxir:rds LV-IG (n=4) vs. Etomoxir:rds LV-CNTF (n=4)	Yes	***	0.0006
Fig 8f 3PG, Etomoxir
Mean
	WT (n=4)	WT Etomoxir (n=4)	rds (n=4)	rds Etomoxir (n=4)	rds LV-IG (n=4)	rds LV-IG Etomoxir (n=4)	rds LV-CNTF (n=4)	rds LV-CNTF Etomoxir (n=4)
3PG	1558773	1.77065e+06	486480	542298	554620	514442	286146	235933
3PG Normalized	1	1.13593	0.312092	0.347901	0.355806	0.33003	0.183571	0.151358
Statistic 2-way ANOVA
Tukey's multiple comparisons test	Significant?	Summary	Adjusted P Value
:WT (n=4) vs. :rds (n=4)	Yes	**	0.0011
:WT (n=4) vs. :rds LV-IG (n=4)	Yes	**	0.0024
:WT (n=4) vs. :rds LV-CNTF (n=4)	Yes	***	0.0001
:WT (n=4) vs. Etomoxir:WT (n=4)	No	ns	0.9743
:WT (n=4) vs. Etomoxir:rds (n=4)	Yes	**	0.0021
:WT (n=4) vs. Etomoxir:rds LV-IG (n=4)	Yes	**	0.0016
:WT (n=4) vs. Etomoxir:rds LV-CNTF (n=4)	Yes	****	<0.0001
:rds (n=4) vs. :rds LV-IG (n=4)	No	ns	>0.9999
:rds (n=4) vs. :rds LV-CNTF (n=4)	No	ns	0.9811
:rds (n=4) vs. Etomoxir:WT (n=4)	Yes	***	0.0001
:rds (n=4) vs. Etomoxir:rds (n=4)	No	ns	>0.9999
:rds (n=4) vs. Etomoxir:rds LV-IG (n=4)	No	ns	>0.9999
:rds (n=4) vs. Etomoxir:rds LV-CNTF (n=4)	No	ns	0.9386
:rds LV-IG (n=4) vs. :rds LV-CNTF (n=4)	No	ns	0.9143
:rds LV-IG (n=4) vs. Etomoxir:WT (n=4)	Yes	***	0.0002
:rds LV-IG (n=4) vs. Etomoxir:rds (n=4)	No	ns	>0.9999
:rds LV-IG (n=4) vs. Etomoxir:rds LV-IG (n=4)	No	ns	>0.9999
:rds LV-IG (n=4) vs. Etomoxir:rds LV-CNTF (n=4)	No	ns	0.8195
:rds LV-CNTF (n=4) vs. Etomoxir:WT (n=4)	Yes	****	<0.0001
:rds LV-CNTF (n=4) vs. Etomoxir:rds (n=4)	No	ns	0.9315
:rds LV-CNTF (n=4) vs. Etomoxir:rds LV-IG (n=4)	No	ns	0.9617
:rds LV-CNTF (n=4) vs. Etomoxir:rds LV-CNTF (n=4)	No	ns	>0.9999
Etomoxir:WT (n=4) vs. Etomoxir:rds (n=4)	Yes	***	0.0002
Etomoxir:WT (n=4) vs. Etomoxir:rds LV-IG (n=4)	Yes	***	0.0001
Etomoxir:WT (n=4) vs. Etomoxir:rds LV-CNTF (n=4)	Yes	****	<0.0001
Etomoxir:rds (n=4) vs. Etomoxir:rds LV-IG (n=4)	No	ns	>0.9999
Etomoxir:rds (n=4) vs. Etomoxir:rds LV-CNTF (n=4)	No	ns	0.8463
Etomoxir:rds LV-IG (n=4) vs. Etomoxir:rds LV-CNTF (n=4)	No	ns	0.8985
Fig 8g Citrate, Etomoxir
Mean
	WT (n=4)	WT Etomoxir (n=4)	rds (n=4)	rds Etomoxir (n=4)	rds LV-IG (n=4)	rds LV-IG Etomoxir (n=4)	rds LV-CNTF (n=4)	rds LV-CNTF Etomoxir (n=4)
Citrate	4.23175e+07	1.86197e+07	3.2386e+07	2.15109e+07	31297006	2.32463e+07	2.79683e+07	1.58889e+07
Citrate Normalized	1	0.44	0.76531	0.508322	0.739576	0.54933	0.660916	0.375468
Statistic 2-way ANOVA
Tukey's multiple comparisons test	Significant?	Summary	Adjusted P Value
:WT (n=4) vs. :rds (n=4)	No	ns	0.0521
:WT (n=4) vs. :rds LV-IG (n=4)	Yes	*	0.0234
:WT (n=4) vs. :rds LV-CNTF (n=4)	Yes	**	0.0017
:WT (n=4) vs. Etomoxir:WT (n=4)	Yes	****	<0.0001
:WT (n=4) vs. Etomoxir:rds (n=4)	Yes	****	<0.0001
:WT (n=4) vs. Etomoxir:rds LV-IG (n=4)	Yes	****	<0.0001
:WT (n=4) vs. Etomoxir:rds LV-CNTF (n=4)	Yes	****	<0.0001
:rds (n=4) vs. :rds LV-IG (n=4)	No	ns	>0.9999
:rds (n=4) vs. :rds LV-CNTF (n=4)	No	ns	0.8178
:rds (n=4) vs. Etomoxir:WT (n=4)	Yes	**	0.0027
:rds (n=4) vs. Etomoxir:rds (n=4)	Yes	*	0.0261
:rds (n=4) vs. Etomoxir:rds LV-IG (n=4)	No	ns	0.0901
:rds (n=4) vs. Etomoxir:rds LV-CNTF (n=4)	Yes	***	0.0003
:rds LV-IG (n=4) vs. :rds LV-CNTF (n=4)	No	ns	0.9497
:rds LV-IG (n=4) vs. Etomoxir:WT (n=4)	Yes	**	0.0065
:rds LV-IG (n=4) vs. Etomoxir:rds (n=4)	No	ns	0.0577
:rds LV-IG (n=4) vs. Etomoxir:rds LV-IG (n=4)	No	ns	0.1804
:rds LV-IG (n=4) vs. Etomoxir:rds LV-CNTF (n=4)	Yes	***	0.0007
:rds LV-CNTF (n=4) vs. Etomoxir:WT (n=4)	No	ns	0.0782
:rds LV-CNTF (n=4) vs. Etomoxir:rds (n=4)	No	ns	0.4188
:rds LV-CNTF (n=4) vs. Etomoxir:rds LV-IG (n=4)	No	ns	0.7649
:rds LV-CNTF (n=4) vs. Etomoxir:rds LV-CNTF (n=4)	Yes	*	0.0103
Etomoxir:WT (n=4) vs. Etomoxir:rds (n=4)	No	ns	0.9761
Etomoxir:WT (n=4) vs. Etomoxir:rds LV-IG (n=4)	No	ns	0.7821
Etomoxir:WT (n=4) vs. Etomoxir:rds LV-CNTF (n=4)	No	ns	0.9826
Etomoxir:rds (n=4) vs. Etomoxir:rds LV-IG (n=4)	No	ns	0.9989
Etomoxir:rds (n=4) vs. Etomoxir:rds LV-CNTF (n=4)	No	ns	0.586
Etomoxir:rds LV-IG (n=4) vs. Etomoxir:rds LV-CNTF (n=4)	No	ns	0.2679
Fig 8h a-KG, Etomoxir
Mean
	WT (n=4)	WT Etomoxir (n=4)	rds (n=4)	rds Etomoxir (n=4)	rds LV-IG (n=4)	rds LV-IG Etomoxir (n=4)	rds LV-CNTF (n=4)	rds LV-CNTF Etomoxir (n=4)
a-KG	1380555	855264	2.46387e+06	1738253	2231956	1.53025e+06	2.26987e+06	1410170
a-KG Normalized	1	0.619508	1.78469	1.2591	1.61671	1.10843	1.64418	1.02145
Statistic 2-way ANOVA
Tukey's multiple comparisons test	Significant?	Summary	Adjusted P Value
:WT (n=4) vs. :rds (n=4)	No	ns	0.3971
:WT (n=4) vs. :rds LV-IG (n=4)	No	ns	0.6792
:WT (n=4) vs. :rds LV-CNTF (n=4)	No	ns	0.6324
:WT (n=4) vs. Etomoxir:WT (n=4)	No	ns	0.9598
:WT (n=4) vs. Etomoxir:rds (n=4)	No	ns	0.9955
:WT (n=4) vs. Etomoxir:rds LV-IG (n=4)	No	ns	>0.9999
:WT (n=4) vs. Etomoxir:rds LV-CNTF (n=4)	No	ns	>0.9999
:rds (n=4) vs. :rds LV-IG (n=4)	No	ns	0.9997
:rds (n=4) vs. :rds LV-CNTF (n=4)	No	ns	>0.9999
:rds (n=4) vs. Etomoxir:WT (n=4)	No	ns	0.0587
:rds (n=4) vs. Etomoxir:rds (n=4)	No	ns	0.8201
:rds (n=4) vs. Etomoxir:rds LV-IG (n=4)	No	ns	0.577
:rds (n=4) vs. Etomoxir:rds LV-CNTF (n=4)	No	ns	0.4307
:rds LV-IG (n=4) vs. :rds LV-CNTF (n=4)	No	ns	>0.9999
:rds LV-IG (n=4) vs. Etomoxir:WT (n=4)	No	ns	0.1499
:rds LV-IG (n=4) vs. Etomoxir:rds (n=4)	No	ns	0.971
:rds LV-IG (n=4) vs. Etomoxir:rds LV-IG (n=4)	No	ns	0.843
:rds LV-IG (n=4) vs. Etomoxir:rds LV-CNTF (n=4)	No	ns	0.7148
:rds LV-CNTF (n=4) vs. Etomoxir:WT (n=4)	No	ns	0.1297
:rds LV-CNTF (n=4) vs. Etomoxir:rds (n=4)	No	ns	0.9572
:rds LV-CNTF (n=4) vs. Etomoxir:rds LV-IG (n=4)	No	ns	0.806
:rds LV-CNTF (n=4) vs. Etomoxir:rds LV-CNTF (n=4)	No	ns	0.6691
Etomoxir:WT (n=4) vs. Etomoxir:rds (n=4)	No	ns	0.6403
Etomoxir:WT (n=4) vs. Etomoxir:rds LV-IG (n=4)	No	ns	0.8667
Etomoxir:WT (n=4) vs. Etomoxir:rds LV-CNTF (n=4)	No	ns	0.9467
Etomoxir:rds (n=4) vs. Etomoxir:rds LV-IG (n=4)	No	ns	0.9999
Etomoxir:rds (n=4) vs. Etomoxir:rds LV-CNTF (n=4)	No	ns	0.9974
Etomoxir:rds LV-IG (n=4) vs. Etomoxir:rds LV-CNTF (n=4)	No	ns	>0.9999
Fig 8i Acetyl-carnitine, Etomoxir
Mean
	WT (n=4)	WT Etomoxir (n=4)	rds (n=4)	rds Etomoxir (n=4)	rds LV-IG (n=4)	rds LV-IG Etomoxir (n=4)	rds LV-CNTF (n=4)	rds LV-CNTF Etomoxir (n=4)
Ac-carnitine	1.30883e+09	1.47985e+08	9.0855e+08	4.13105e+08	1.10849e+09	8.03175e+08	1.69746e+09	2.25257e+08
Ac-carnitine Normalized	1	0.113067	0.694172	0.315631	0.846934	0.613661	1.29693	0.172106
Statistic 2-way ANOVA
Tukey's multiple comparisons test	Significant?	Summary	Adjusted P Value
:WT (n=4) vs. :rds (n=4)	Yes	*	0.0172
:WT (n=4) vs. :rds LV-IG (n=4)	No	ns	0.5698
:WT (n=4) vs. :rds LV-CNTF (n=4)	Yes	*	0.0209
:WT (n=4) vs. Etomoxir:WT (n=4)	Yes	****	<0.0001
:WT (n=4) vs. Etomoxir:rds (n=4)	Yes	****	<0.0001
:WT (n=4) vs. Etomoxir:rds LV-IG (n=4)	Yes	**	0.0016
:WT (n=4) vs. Etomoxir:rds LV-CNTF (n=4)	Yes	****	<0.0001
:rds (n=4) vs. :rds LV-IG (n=4)	No	ns	0.5648
:rds (n=4) vs. :rds LV-CNTF (n=4)	Yes	****	<0.0001
:rds (n=4) vs. Etomoxir:WT (n=4)	Yes	****	<0.0001
:rds (n=4) vs. Etomoxir:rds (n=4)	Yes	**	0.0019
:rds (n=4) vs. Etomoxir:rds LV-IG (n=4)	No	ns	0.9699
:rds (n=4) vs. Etomoxir:rds LV-CNTF (n=4)	Yes	****	<0.0001
:rds LV-IG (n=4) vs. :rds LV-CNTF (n=4)	Yes	***	0.0002
:rds LV-IG (n=4) vs. Etomoxir:WT (n=4)	Yes	****	<0.0001
:rds LV-IG (n=4) vs. Etomoxir:rds (n=4)	Yes	****	<0.0001
:rds LV-IG (n=4) vs. Etomoxir:rds LV-IG (n=4)	No	ns	0.1172
:rds LV-IG (n=4) vs. Etomoxir:rds LV-CNTF (n=4)	Yes	****	<0.0001
:rds LV-CNTF (n=4) vs. Etomoxir:WT (n=4)	Yes	****	<0.0001
:rds LV-CNTF (n=4) vs. Etomoxir:rds (n=4)	Yes	****	<0.0001
:rds LV-CNTF (n=4) vs. Etomoxir:rds LV-IG (n=4)	Yes	****	<0.0001
:rds LV-CNTF (n=4) vs. Etomoxir:rds LV-CNTF (n=4)	Yes	****	<0.0001
Etomoxir:WT (n=4) vs. Etomoxir:rds (n=4)	No	ns	0.2357
Etomoxir:WT (n=4) vs. Etomoxir:rds LV-IG (n=4)	Yes	****	<0.0001
Etomoxir:WT (n=4) vs. Etomoxir:rds LV-CNTF (n=4)	No	ns	0.995
Etomoxir:rds (n=4) vs. Etomoxir:rds LV-IG (n=4)	Yes	*	0.0209
Etomoxir:rds (n=4) vs. Etomoxir:rds LV-CNTF (n=4)	No	ns	0.6362
Etomoxir:rds LV-IG (n=4) vs. Etomoxir:rds LV-CNTF (n=4)	Yes	***	0.0003

## Sheet: Souce Data of Metabolomics
Metabolomics Retinal Tissue Extract Amounts, 3-8-2019, P25-P36, 5mM Glucose, 60 min
Name	KEGG.ID	Condition	Av	Std	CV	Exp1	Exp2	Exp3	Exp4	Exp5	Exp6	ANOVA	Sig	Norm_Av	Norm_Std
2-AB	C02356	WT	10768.8	3081.78	0.286176	8142.6	NA	NA	10002.4	NA	14161.5	0.482605		1	0.286176
2-AB	C02356	P216L	10544.4	5329.89	0.505469	NA	16689.8	7182.7	7760.8	NA	NA	0.482605		0.979162	0.494936
2-AB	C02356	P216L-LVIG	7723.1	608.47	0.0787858	8425.7	NA	NA	7370.7	NA	7372.9	0.482605		0.717171	0.0565029
2-AB	C02356	P216L-LVCNTF	18473.1	15314.3	0.829005	6520	NA	17048	NA	40478.7	9845.8	0.482605		1.71542	1.4221
2-HG	C02630	WT	269223	53366.7	0.198225	311858	169480	252902	288794	282484	309823	0.774205		1	0.198225
2-HG	C02630	P216L	278658	47045.3	0.168828	230214	321581	316314	246524	NA	NA	0.774205		1.03504	0.174745
2-HG	C02630	P216L-LVIG	283711	112359	0.396035	255285	211584	243060	258775	223539	510025	0.774205		1.05381	0.417347
2-HG	C02630	P216L-LVCNTF	316134	82590.9	0.261252	226668	258101	456722	275659	350036	329621	0.774205		1.17425	0.306775
2-KB	C00109	WT	4841.44	4332.62	0.894903	2359	NA	3277.2	3161.6	12565.7	2843.7	0.782652		1	0.894903
2-KB	C00109	P216L	8379.25	4689.74	0.559685	NA	11695.4	NA	5063.1	NA	NA	0.782652		1.73074	0.968667
2-KB	C00109	P216L-LVIG	6043.45	4382.02	0.725086	3236.9	4524.7	14600.9	6078	5231.8	2588.4	0.782652		1.24828	0.905107
2-KB	C00109	P216L-LVCNTF	6173.9	2010.82	0.325696	4498.8	NA	8403.9	NA	NA	5619	0.782652		1.27522	0.415335
3PG	C00197	WT	723521	238235	0.329272	346929	1.08063e+06	720840	636698	756270	799758	0.024543	*	1	0.329272
3PG	C00197	P216L	657918	150046	0.228062	677167	862035	529492	562977	NA	NA	0.024543	*	0.909328	0.207383
3PG	C00197	P216L-LVIG	636828	195015	0.306229	756825	795445	435786	837039	372414	623457	0.024543	*	0.880178	0.269536
3PG	C00197	P216L-LVCNTF	1.08242e+06	343517	0.317359	1217627	1.69776e+06	1.06904e+06	911644	758260	840203	0.024543	*	1.49605	0.474785
5-Oxoproline	C01879	WT	1.21342e+06	457943	0.3774	693342	694691	1.89125e+06	1.3591e+06	1.37182e+06	1.27029e+06	0.137971		1	0.3774
5-Oxoproline	C01879	P216L	1.32595e+06	493394	0.372106	1021163	1.05618e+06	2.06021e+06	1.16625e+06	NA	NA	0.137971		1.09274	0.406616
5-Oxoproline	C01879	P216L-LVIG	1.09021e+06	273543	0.250909	807302	805319	1.35018e+06	1.46652e+06	1.08235e+06	1.0296e+06	0.137971		0.898465	0.225433
5-Oxoproline	C01879	P216L-LVCNTF	1.65866e+06	432434	0.260712	1.2319e+06	1.25217e+06	2.07458e+06	1.55737e+06	1.55062e+06	2285335	0.137971		1.36694	0.356377
5M-adenosine	C00170	WT	6.82573e+06	2.01268e+06	0.294867	5.03164e+06	8.28612e+06	5.30783e+06	9.51054e+06	7.99714e+06	4.82112e+06	0.0379667	*	1	0.294867
5M-adenosine	C00170	P216L	6.26775e+06	2.32306e+06	0.370637	5.15836e+06	9.50167e+06	6.26472e+06	4.14623e+06	NA	NA	0.0379667	*	0.918252	0.340339
5M-adenosine	C00170	P216L-LVIG	6.1338e+06	1.71144e+06	0.279017	5.03711e+06	6.60753e+06	6.50333e+06	5.03675e+06	9.15063e+06	4467490	0.0379667	*	0.89863	0.250733
5M-adenosine	C00170	P216L-LVCNTF	9.61861e+06	2.38843e+06	0.248314	7.72663e+06	1.14482e+07	11593303	6.56582e+06	1.21544e+07	8.2233e+06	0.0379667	*	1.40917	0.349916
A	C00212	WT	7.67596e+07	5.03843e+07	0.656391	4.48031e+07	1.75057e+08	4.45056e+07	5.75251e+07	8.49657e+07	5.3701e+07	0.450772		1	0.656391
A	C00212	P216L	4.47921e+07	3.06245e+07	0.683702	2.05503e+07	8.81374e+07	44313026	2.61678e+07	NA	NA	0.450772		0.583538	0.398966
A	C00212	P216L-LVIG	5.13175e+07	1.48832e+07	0.290022	4.63069e+07	5.93577e+07	5.96753e+07	3.94724e+07	7.16404e+07	3.14524e+07	0.450772		0.668549	0.193894
A	C00212	P216L-LVCNTF	6.19265e+07	2.64202e+07	0.426638	3.71606e+07	1.06928e+08	7.05119e+07	4.00997e+07	7.02004e+07	4.66589e+07	0.450772		0.80676	0.344194
a-KG	C00026	WT	23969.4	13356.2	0.557219	22615	16477.1	14387.1	12454.5	47920.2	29962.7	0.00467103	**	1	0.557219
a-KG	C00026	P216L	44795.5	32915.8	0.734803	21952.7	35374.4	93479.9	28374.9	NA	NA	0.00467103	**	1.86886	1.37324
a-KG	C00026	P216L-LVIG	50393.6	33693.2	0.668601	23304.9	79744.4	21375.6	16105.6	70915.7	90915.6	0.00467103	**	2.10241	1.40567
a-KG	C00026	P216L-LVCNTF	172515	117070	0.678609	72486.2	84051.2	154585	89104	344027	290839	0.00467103	**	7.19731	4.88415
Ac-carnitine	C02571	WT	9.05973e+07	3.39831e+07	0.375101	5.04678e+07	5.7666e+07	8.69277e+07	1.05963e+08	1.4304e+08	9.95194e+07	0.000312144	***	1	0.375101
Ac-carnitine	C02571	P216L	8.11717e+07	3.04375e+07	0.374977	9.32648e+07	1.17839e+08	6.38575e+07	4.97258e+07	NA	NA	0.000312144	***	0.895961	0.335965
Ac-carnitine	C02571	P216L-LVIG	9.41604e+07	4.61167e+07	0.489768	4.5353e+07	6.08958e+07	1.12101e+08	1.75323e+08	92384464	7.89058e+07	0.000312144	***	1.03933	0.509029
Ac-carnitine	C02571	P216L-LVCNTF	1.93954e+08	4.01855e+07	0.207191	1.6391e+08	1.61938e+08	1.96926e+08	1.56159e+08	2.45254e+08	2.39535e+08	0.000312144	***	2.14083	0.443562
Acetyl-CoA	C00024	WT	9432.52	2363.18	0.250536	13363.6	9668	5991.6	8675	9446.9	9450	0.394476		1	0.250536
Acetyl-CoA	C00024	P216L	6534.45	2256.04	0.345253	9779.4	4550.8	5836.4	5971.2	NA	NA	0.394476		0.692758	0.239176
Acetyl-CoA	C00024	P216L-LVIG	8814.8	3134.51	0.355596	6438.7	6724.4	9389	9175.2	14606.5	6555	0.394476		0.934512	0.332309
Acetyl-CoA	C00024	P216L-LVCNTF	8471	2412.69	0.284818	9979.1	5308.1	9764.6	6610.8	11729.5	7433.9	0.394476		0.898064	0.255785
Aconitate	C00417	WT	4361.5	199.284	0.0456917	NA	NA	NA	4411.1	4531.3	4142.1	2.27435e-05	***	1	0.0456917
Aconitate	C00417	P216L	0	0	NA	0	0	0	0	0	0	2.27435e-05	***	0	0
Aconitate	C00417	P216L-LVIG	6810.57	1951.66	0.286564	NA	7600.3	3891.3	7958	7792.7	NA	2.27435e-05	***	1.56152	0.447476
Aconitate	C00417	P216L-LVCNTF	9797.17	3590.62	0.366496	8056.1	15163.8	7614.7	NA	8354.1	NA	2.27435e-05	***	2.24629	0.823254
Adenine	C00147	WT	404601	144825	0.357946	229378	272722	507918	607510	454688	355394	0.0277132	*	1	0.357946
Adenine	C00147	P216L	356154	164588	0.462127	451321	533244	263548	176503	NA	NA	0.0277132	*	0.880259	0.406792
Adenine	C00147	P216L-LVIG	230091	62051	0.26968	203889	216676	354397	184098	216623	204865	0.0277132	*	0.568686	0.153363
Adenine	C00147	P216L-LVCNTF	233512	29960.8	0.128305	278574	246429	201598	249135	203746	221588	0.0277132	*	0.57714	0.0740501
ADP	C00008	WT	3.09946e+06	331963	0.107103	3.13607e+06	2.54167e+06	2.87509e+06	3.30845e+06	3.35085e+06	3384609	5.09527e-05	***	1	0.107103
ADP	C00008	P216L	2.57563e+06	310533	0.120566	2.62248e+06	2.99662e+06	2.35635e+06	2.32707e+06	NA	NA	5.09527e-05	***	0.830993	0.100189
ADP	C00008	P216L-LVIG	2.46984e+06	125165	0.0506774	2.47435e+06	2.5536e+06	2.24701e+06	2.41302e+06	2.55846e+06	2.57259e+06	5.09527e-05	***	0.796862	0.0403828
ADP	C00008	P216L-LVCNTF	3.27005e+06	179561	0.0549107	3.45336e+06	3.18519e+06	3.14219e+06	3.05915e+06	3.51412e+06	3.26628e+06	5.09527e-05	***	1.05504	0.0579329
ADP/ATP	NA	WT	3.8226	1.09069	0.285325	2.96806	2.05165	4.62936	4.10361	4.88243	4.30049	0.013357	*	1	0.285325
ADP/ATP	NA	P216L	3.98863	0.931699	0.233589	3.56917	5.24616	4.06745	3.07176	NA	NA	0.013357	*	1.04343	0.243734
ADP/ATP	NA	P216L-LVIG	2.95308	0.597999	0.2025	3.03597	3.04835	3.72769	2.25272	2.25692	3.39682	0.013357	*	0.772531	0.156438
ADP/ATP	NA	P216L-LVCNTF	2.45077	0.308335	0.125812	2.72311	2.71087	2.40357	2.46935	1.87945	2.51826	0.013357	*	0.641126	0.0806611
Ala	C00041	WT	711268	220888	0.310555	395005	565991	765813	1.04583e+06	696008	798965	0.000116634	***	1	0.310555
Ala	C00041	P216L	811368	265134	0.326774	758111	812541	1.15889e+06	515934	NA	NA	0.000116634	***	1.14073	0.372762
Ala	C00041	P216L-LVIG	753970	110363	0.146376	607330	836146	821696	644255	879146	735246	0.000116634	***	1.06004	0.155163
Ala	C00041	P216L-LVCNTF	1.34435e+06	213928	0.159132	995626	1.42322e+06	1.19812e+06	1.36817e+06	1.57301e+06	1.50794e+06	0.000116634	***	1.89007	0.30077
AMP	C00020	WT	4.47241e+06	2.6963e+06	0.602874	3.08607e+06	2.18563e+06	4.04124e+06	3.18577e+06	9.7003e+06	4.63543e+06	0.375388		1	0.602874
AMP	C00020	P216L	2.76102e+06	1.01605e+06	0.367998	2167309	4.25437e+06	2.5455e+06	2.07689e+06	NA	NA	0.375388		0.617345	0.227182
AMP	C00020	P216L-LVIG	2.76844e+06	1.30311e+06	0.4707	1.73016e+06	2.30699e+06	2.33113e+06	2.38968e+06	5.3726e+06	2.4801e+06	0.375388		0.619006	0.291366
AMP	C00020	P216L-LVCNTF	3.17859e+06	1.61055e+06	0.506687	2.03944e+06	1.0145e+06	3.55155e+06	2.97105e+06	5.71787e+06	3777136	0.375388		0.710711	0.360108
AMP/ATP	NA	WT	5.86122	4.42575	0.755091	2.92073	1.76425	6.50706	3.95145	14.134	5.88979	0.128943		1	0.755091
AMP/ATP	NA	P216L	4.38331	2.17131	0.495358	2.94969	7.4481	4.39393	2.74153	NA	NA	0.128943		0.74785	0.370454
AMP/ATP	NA	P216L-LVIG	3.16485	1.01107	0.31947	2.12287	2.75396	3.86725	2.23093	4.73939	3.27468	0.128943		0.539964	0.172502
AMP/ATP	NA	P216L-LVCNTF	2.25946	0.856176	0.37893	1.60818	0.863423	2.7167	2.39823	3.05809	2.91213	0.128943		0.385493	0.146075
Arg	C00062	WT	1.00493e+07	2.42908e+06	0.241718	6.63777e+06	8.16818e+06	1.04051e+07	9.7388e+06	1.2263e+07	1.30827e+07	0.0563307		1	0.241718
Arg	C00062	P216L	8.16065e+06	1.27213e+06	0.155886	8.20731e+06	9091601	8.99627e+06	6.34741e+06	NA	NA	0.0563307		0.812065	0.12659
Arg	C00062	P216L-LVIG	8.43197e+06	1.04974e+06	0.124495	6.73111e+06	7.85618e+06	8.8132e+06	8.58649e+06	9.85049e+06	8.75433e+06	0.0563307		0.839064	0.10446
Arg	C00062	P216L-LVCNTF	1.13598e+07	2.52817e+06	0.222554	7.59635e+06	9.11946e+06	1.13624e+07	1.39833e+07	1.27424e+07	1.33552e+07	0.0563307		1.13042	0.251578
Asn	C00152	WT	721840	104699	0.145045	551306	790148	755910	655764	846078	731832	0.00145703	**	1	0.145045
Asn	C00152	P216L	650251	116697	0.179464	687676	772210	647623	493494	NA	NA	0.00145703	**	0.900825	0.161666
Asn	C00152	P216L-LVIG	637307	90365.9	0.141793	537098	630492	680323	735378	716953	523597	0.00145703	**	0.882892	0.125188
Asn	C00152	P216L-LVCNTF	1.01023e+06	228770	0.226453	790209	808240	977317	975485	1.41364e+06	1.09648e+06	0.00145703	**	1.39952	0.316926
Asp	C00049	WT	2.89534e+07	6.77677e+06	0.234058	3.22069e+07	4.12194e+07	2.28577e+07	2.52949e+07	2.52271e+07	26914569	0.0127658	*	1	0.234058
Asp	C00049	P216L	2.00585e+07	2.56648e+06	0.12795	2.28815e+07	1.93176e+07	1.68873e+07	2.11475e+07	NA	NA	0.0127658	*	0.692785	0.0886417
Asp	C00049	P216L-LVIG	2.10101e+07	2.08562e+06	0.0992671	2.22207e+07	1.93905e+07	2.02811e+07	23984035	2.19088e+07	1.82757e+07	0.0127658	*	0.725653	0.0720335
Asp	C00049	P216L-LVCNTF	2.5062e+07	3.66866e+06	0.146383	2.63726e+07	3.10295e+07	2.52814e+07	22808621	2.47949e+07	2.00851e+07	0.0127658	*	0.865598	0.126709
ATP	C00002	WT	866012	235559	0.272005	1.05661e+06	1.23884e+06	621055	806229	686308	787028	0.000366294	***	1	0.272005
ATP	C00002	P216L	660712	99164	0.150086	734758	571202	579320	757568	NA	NA	0.000366294	***	0.762937	0.114506
ATP	C00002	P216L-LVIG	869603	199053	0.228901	815011	837700	602788	1.07116e+06	1.13361e+06	757354	0.000366294	***	1.00415	0.22985
ATP	C00002	P216L-LVCNTF	1.35935e+06	254533	0.187247	1.26817e+06	1.17497e+06	1.3073e+06	1.23885e+06	1.86975e+06	1.29704e+06	0.000366294	***	1.56966	0.293914
C	D07769	WT	9.68167e+06	2.46567e+06	0.254674	5.9505e+06	8.05827e+06	9.35038e+06	1.09451e+07	1.29782e+07	1.08076e+07	0.0216126	*	1	0.254674
C	D07769	P216L	6.71691e+06	2.86024e+06	0.425827	4.00214e+06	8.21734e+06	9987202	4.66096e+06	NA	NA	0.0216126	*	0.693776	0.295429
C	D07769	P216L-LVIG	6.29239e+06	1.66448e+06	0.264523	4.1015e+06	6.99376e+06	7.43574e+06	4.6763e+06	8.43892e+06	6.10811e+06	0.0216126	*	0.649928	0.171921
C	D07769	P216L-LVCNTF	5.98745e+06	1.12085e+06	0.1872	4.32082e+06	5.99239e+06	6.92336e+06	5.10767e+06	7.32175e+06	6.25874e+06	0.0216126	*	0.618432	0.115771
Carnitine	C00318	WT	6.14104e+07	1.31558e+07	0.214227	4.16867e+07	5.77249e+07	5.53975e+07	6.25151e+07	7.90658e+07	7.20721e+07	0.0001024	***	1	0.214227
Carnitine	C00318	P216L	4.99249e+07	1.25074e+07	0.250524	5.50245e+07	6.38772e+07	4.61927e+07	3.4605e+07	NA	NA	0.0001024	***	0.812971	0.203669
Carnitine	C00318	P216L-LVIG	6.8647e+07	2.52797e+07	0.368257	3.60701e+07	4.35022e+07	8.41916e+07	1.03784e+08	7.27891e+07	7.15446e+07	0.0001024	***	1.11784	0.411653
Carnitine	C00318	P216L-LVCNTF	1.40536e+08	4.17774e+07	0.297271	9.488e+07	121395171	1.13294e+08	1.30966e+08	1.79515e+08	2.03169e+08	0.0001024	***	2.28848	0.6803
CDP	C00112	WT	31525.3	17104.7	0.54257	42154.9	33809.1	17151.6	20163.1	16410.5	59462.5	0.0269816	*	1	0.54257
CDP	C00112	P216L	52297.1	15287.2	0.292315	67586.5	56986.7	53392.5	31222.5	NA	NA	0.0269816	*	1.65889	0.484919
CDP	C00112	P216L-LVIG	53895.1	27410.1	0.508583	69629.5	84912.9	29359.2	52688.7	72738.9	14041.1	0.0269816	*	1.70958	0.869464
CDP	C00112	P216L-LVCNTF	77459.4	28040.5	0.362002	87129.8	56278.8	70313.9	45667	125650	79717.3	0.0269816	*	2.45706	0.88946
CDP-choline	C00307	WT	67662.8	16623.9	0.245688	37176	72918	87844.8	70557	70570.8	66909.9	0.384571		1	0.245688
CDP-choline	C00307	P216L	40178.6	30099.8	0.74915	84974.7	23477.4	21789.4	30472.7	NA	NA	0.384571		0.593806	0.44485
CDP-choline	C00307	P216L-LVIG	60971.9	34760.9	0.570114	13320.7	45111.9	65650.9	119841	64949.6	56957	0.384571		0.901114	0.513738
CDP-choline	C00307	P216L-LVCNTF	76830.6	41815.4	0.544254	72351.2	10872.6	101033	83276.1	135152	58298.7	0.384571		1.13549	0.617997
CDP-EtA	C00570	WT	136967	38889.7	0.283934	157862	188976	104446	89341	163702	117476	0.000545187	***	1	0.283934
CDP-EtA	C00570	P216L	114561	35067.3	0.306102	144702	143354	74726.4	95460.8	NA	NA	0.000545187	***	0.836411	0.256027
CDP-EtA	C00570	P216L-LVIG	100741	32478.3	0.322393	98954	111927	55094.2	147018	116589	74865.2	0.000545187	***	0.735512	0.237124
CDP-EtA	C00570	P216L-LVCNTF	205195	37355.6	0.182049	255149	204386	205167	160051	238103	168314	0.000545187	***	1.49813	0.272734
Choline	C00114	WT	4.4168e+06	1.54543e+06	0.349898	2.12376e+06	3.09837e+06	4.24484e+06	5914938	5.73293e+06	5.38596e+06	0.17179		1	0.349898
Choline	C00114	P216L	3.74809e+06	974840	0.26009	3.61288e+06	4.8301e+06	4.05369e+06	2.49568e+06	NA	NA	0.17179		0.848599	0.220712
Choline	C00114	P216L-LVIG	3.34451e+06	647078	0.193475	2.441e+06	3.12593e+06	4.422e+06	3.38845e+06	3527225	3.16244e+06	0.17179		0.757224	0.146504
Choline	C00114	P216L-LVCNTF	4.59128e+06	655946	0.142868	3500276	5.3305e+06	4.5528e+06	4.96528e+06	4.96892e+06	4229876	0.17179		1.0395	0.148512
Cit	C00158	WT	3.43378e+06	503385	0.146598	2.56066e+06	3.20725e+06	3.6645e+06	3.93319e+06	3.41553e+06	3821539	2.77431e-06	***	1	0.146598
Cit	C00158	P216L	2.81288e+06	193559	0.0688116	2.58443e+06	3.00396e+06	2.72434e+06	2.9388e+06	NA	NA	2.77431e-06	***	0.819181	0.0563692
Cit	C00158	P216L-LVIG	4.48729e+06	510408	0.113745	4.34323e+06	5.07632e+06	3.79187e+06	4.06641e+06	4.97913e+06	4.66676e+06	2.77431e-06	***	1.30681	0.148643
Cit	C00158	P216L-LVCNTF	5.4005e+06	746589	0.138244	5.80033e+06	6.52503e+06	4.28907e+06	5.05316e+06	5.41503e+06	5.32039e+06	2.77431e-06	***	1.57276	0.217425
Citrulline	C00327	WT	307048	156363	0.509247	89250.3	134184	397857	467406	351903	401690	0.361693		1	0.509247
Citrulline	C00327	P216L	479517	588693	1.22768	171102	274902	1.35695e+06	115109	NA	NA	0.361693		1.5617	1.91726
Citrulline	C00327	P216L-LVIG	172591	61822	0.3582	84608.4	120796	210980	247785	210338	161039	0.361693		0.562097	0.201343
Citrulline	C00327	P216L-LVCNTF	369070	160160	0.433954	276821	139972	291392	428926	530744	546566	0.361693		1.20199	0.521611
CMP	C00055	WT	21668.2	15546.9	0.717495	NA	7521	NA	10251.5	28624.9	40275.6	0.374875		1	0.717495
CMP	C00055	P216L	29172	9076.29	0.31113	41611.1	30221.2	22838	22017.6	NA	NA	0.374875		1.3463	0.418875
CMP	C00055	P216L-LVIG	30653.2	11472.9	0.374281	31983.8	22283.9	35210.7	15121.9	48662.4	30656.4	0.374875		1.41466	0.529481
CMP	C00055	P216L-LVCNTF	38198.7	17931.7	0.469431	27685.3	12668.5	38000.4	34064.4	60951.1	55822.5	0.374875		1.76289	0.827555
CoA	C00010	WT	43324.3	9302.73	0.214723	59649.9	46669.2	37898.8	32378.7	41283.4	42066.1	0.130823		1	0.214723
CoA	C00010	P216L	30493.3	7980.7	0.261719	40191	30608.1	20643.7	30530.6	NA	NA	0.130823		0.703839	0.184208
CoA	C00010	P216L-LVIG	36054.5	6204.23	0.172079	38013.1	42405.8	24265.5	38994.8	36831.8	35816.1	0.130823		0.8322	0.143204
CoA	C00010	P216L-LVCNTF	41651.4	10603.5	0.254576	54792.9	28151.5	39950.4	32902	52944.8	41167.1	0.130823		0.961387	0.244746
Creatine	C00300	WT	2.85255e+08	5.88947e+07	0.206464	2.25706e+08	2.4999e+08	2.43111e+08	3.85812e+08	3.02253e+08	3.04656e+08	0.00125011	**	1	0.206464
Creatine	C00300	P216L	2.44393e+08	4.13165e+07	0.169057	2.7158e+08	2.8748e+08	2.1456e+08	2.03952e+08	NA	NA	0.00125011	**	0.856754	0.144841
Creatine	C00300	P216L-LVIG	2.34877e+08	1.78072e+07	0.075815	2.16018e+08	2.23464e+08	2.67116e+08	230230161	2.40403e+08	2.32033e+08	0.00125011	**	0.823395	0.0624258
Creatine	C00300	P216L-LVCNTF	3.47167e+08	4.20291e+07	0.121063	2.90304e+08	4.02589e+08	3.14161e+08	3.41336e+08	3.84521e+08	3.50094e+08	0.00125011	**	1.21704	0.147339
Creatine/P-Creatine	NA	WT	1408.06	890.367	0.632336	288.099	403.685	1800.44	2576.9	1584.77	1794.48	0.0181053	*	1	0.632336
Creatine/P-Creatine	NA	P216L	1018.78	610.335	0.599082	858.768	1918.76	712.84	584.77	NA	NA	0.0181053	*	0.723536	0.433458
Creatine/P-Creatine	NA	P216L-LVIG	653.452	275.398	0.42145	953.017	571.04	611.994	683.574	190.765	910.323	0.0181053	*	0.464079	0.195586
Creatine/P-Creatine	NA	P216L-LVCNTF	302.508	119.804	0.396037	418.312	200.393	481.216	283.341	198.305	233.48	0.0181053	*	0.21484	0.0850845
Creatinine	C00791	WT	1.35508e+06	279955	0.206597	1.53758e+06	1.64078e+06	1.06607e+06	1.41174e+06	1.5221e+06	952207	0.00231146	**	1	0.206597
Creatinine	C00791	P216L	1.04657e+06	340575	0.325422	1.12835e+06	1.4897e+06	724299	843921	NA	NA	0.00231146	**	0.772328	0.251332
Creatinine	C00791	P216L-LVIG	1.0153e+06	309939	0.305268	766888	905553	1.02275e+06	1.3958e+06	1.36186e+06	638968	0.00231146	**	0.749256	0.228724
Creatinine	C00791	P216L-LVCNTF	1.82329e+06	393726	0.215943	1.64429e+06	2.13204e+06	1.93618e+06	1.41492e+06	2.38285e+06	1.42945e+06	0.00231146	**	1.34552	0.290556
CTP	C00063	WT	0	0	NA	0	0	0	0	0	0	6.3402e-07	***	NA	NA
CTP	C00063	P216L	0	0	NA	0	0	0	0	0	0	6.3402e-07	***	NA	NA
CTP	C00063	P216L-LVIG	6505.13	1719.75	0.264368	7752.4	NA	NA	NA	7219.7	4543.3	6.3402e-07	***	Inf	Inf
CTP	C00063	P216L-LVCNTF	7157.12	2888.79	0.403624	NA	5767.6	11421	6349.6	NA	5090.3	6.3402e-07	***	Inf	Inf
Cytosine	C00380	WT	64841.5	21097.7	0.325373	38398	52419.4	62049.4	98417.2	78987.4	58777.7	0.00486134	**	1	0.325373
Cytosine	C00380	P216L	166100	56432	0.339748	125196	221022	207905	110274	NA	NA	0.00486134	**	2.56162	0.870307
Cytosine	C00380	P216L-LVIG	105679	25674.7	0.24295	72449.1	134299	113361	96204.8	133408	84349.9	0.00486134	**	1.6298	0.395961
Cytosine	C00380	P216L-LVCNTF	135961	51521.2	0.378941	128906	78720.8	173575	88602.3	215096	130866	0.00486134	**	2.09682	0.794571
dA	C00559	WT	0	0	NA	0	0	0	0	0	0	0.000170522	***	NA	NA
dA	C00559	P216L	8570	4871.82	0.568474	5125.1	NA	NA	12014.9	NA	NA	0.000170522	***	Inf	Inf
dA	C00559	P216L-LVIG	2712.4	377.965	0.139347	NA	2500.6	2306.2	2903.6	3139.2	NA	0.000170522	***	Inf	Inf
dA	C00559	P216L-LVCNTF	5277.63	1324.6	0.250984	6712.3	NA	NA	4101.1	NA	5019.5	0.000170522	***	Inf	Inf
dC	C00881	WT	67716.1	69339.3	1.02397	NA	25151	NA	147728	NA	30269.6	0.314113		1	1.02397
dC	C00881	P216L	132249	67604.3	0.511188	110724	198704	172324	47246.1	NA	NA	0.314113		1.953	0.998349
dC	C00881	P216L-LVIG	61474.1	58683.7	0.95461	8487.2	135352	32910.9	29734.4	137542	24817.5	0.314113		0.907821	0.866615
dC	C00881	P216L-LVCNTF	81221.9	46060.8	0.567098	143099	34737.3	111628	36070.6	109664	52132.1	0.314113		1.19945	0.680204
dCMP	C00239	WT	0	0	NA	0	0	0	0	0	0	3.63499e-14	***	NA	NA
dCMP	C00239	P216L	7355.85	1335.8	0.181596	NA	8300.4	6411.3	NA	NA	NA	3.63499e-14	***	Inf	Inf
dCMP	C00239	P216L-LVIG	0	0	NA	0	0	0	0	0	0	3.63499e-14	***	NA	NA
dCMP	C00239	P216L-LVCNTF	0	0	NA	0	0	0	0	0	0	3.63499e-14	***	NA	NA
DHAP	C00111	WT	31727.9	19612	0.618131	26650.9	70238.6	15889.1	19885.6	27028.2	30675	0.114987		1	0.618131
DHAP	C00111	P216L	8525.4	4078.3	0.47837	8634.3	13931.9	4117.6	7417.8	NA	NA	0.114987		0.268704	0.12854
DHAP	C00111	P216L-LVIG	19931.3	12852.6	0.644846	42214.9	17499.5	11879.7	27212.7	13824.5	6956.7	0.114987		0.628196	0.40509
DHAP	C00111	P216L-LVCNTF	22710.5	10841.9	0.477395	32475.6	18784.5	12345.1	13979.8	35967.5	NA	0.114987		0.71579	0.341714
Dihydroorotate	C00337	WT	0	0	NA	0	0	0	0	0	0	0.00807196	**	NA	NA
Dihydroorotate	C00337	P216L	7616.93	7957.47	1.04471	3078.3	16805.2	NA	2967.3	NA	NA	0.00807196	**	Inf	Inf
Dihydroorotate	C00337	P216L-LVIG	9632	4124.37	0.428195	12305.8	NA	NA	13993	6359.1	5870.1	0.00807196	**	Inf	Inf
Dihydroorotate	C00337	P216L-LVCNTF	9781.73	3399.03	0.347487	NA	NA	6654.5	NA	13399.3	9291.4	0.00807196	**	Inf	Inf
DMG	C01026	WT	14453	11040.4	0.763882	14400.8	35552.5	13079.7	12050.5	7746.1	3888.2	0.0554476		1	0.763882
DMG	C01026	P216L	62178.6	68896.6	1.10804	5162.7	75817.7	13643.8	154090	NA	NA	0.0554476		4.30213	4.76695
DMG	C01026	P216L-LVIG	8365.28	3572.82	0.427101	6391.8	12216.2	12289.4	5697	5232	NA	0.0554476		0.578793	0.247203
DMG	C01026	P216L-LVCNTF	7519.44	3607.33	0.479734	NA	4339.6	5765.5	4961.1	12723.7	9807.3	0.0554476		0.52027	0.249591
dTMP	C00364	WT	8487.12	2851.71	0.336005	12401.2	11309.4	8092.5	5897.8	7929.1	5292.7	0.596235		1	0.336005
dTMP	C00364	P216L	16178.2	17792.6	1.09978	NA	28759.5	3597	NA	NA	NA	0.596235		1.90621	2.09642
dTMP	C00364	P216L-LVIG	12320.6	9514.68	0.772257	9658.9	27782	4231.5	NA	5524.1	14406.6	0.596235		1.45169	1.12107
dTMP	C00364	P216L-LVCNTF	8796.45	4405.17	0.50079	NA	12476.1	12688.9	4355.7	NA	5665.1	0.596235		1.03645	0.519042
dU	C00526	WT	1.46965e+06	1.27118e+06	0.864957	NA	2.32026e+06	NA	8365.1	NA	2.08032e+06	0.00195184	**	1	0.864957
dU	C00526	P216L	4893.65	2041.91	0.417258	3449.8	NA	6337.5	NA	NA	NA	0.00195184	**	0.00332981	0.00138939
dU	C00526	P216L-LVIG	2.04303e+06	376436	0.184254	2102490	1.57388e+06	NA	2068142	2.60179e+06	1.86886e+06	0.00195184	**	1.39015	0.25614
dU	C00526	P216L-LVCNTF	7726.57	5202.84	0.67337	15236.2	4284.1	NA	NA	7224.8	4161.2	0.00195184	**	0.00525743	0.00354019
F16BP	C00354	WT	460450	92482	0.200851	499416	566601	358512	341773	534617	461783	0.00107692	**	1	0.200851
F16BP	C00354	P216L	310985	35396.7	0.113821	317671	330895	259191	336184	NA	NA	0.00107692	**	0.675394	0.0768742
F16BP	C00354	P216L-LVIG	499241	82896.3	0.166045	493548	520479	492850	562252	579906	346409	0.00107692	**	1.08424	0.180033
F16BP	C00354	P216L-LVCNTF	629808	140938	0.223779	558297	902230	513572	601197	646992	556563	0.00107692	**	1.36781	0.306086
Fru	C00095	WT	576896	325971	0.565043	916580	577497	981920	142851	507913	334614	0.841305		1	0.565043
Fru	C00095	P216L	652785	96801.7	0.14829	577684	659767	787101	586589	NA	NA	0.841305		1.13155	0.167797
Fru	C00095	P216L-LVIG	674628	197831	0.293244	982598	750333	404507	714858	663691	531784	0.841305		1.16941	0.342923
Fru	C00095	P216L-LVCNTF	581170	180341	0.310306	539645	303632	774532	539653	788813	540744	0.841305		1.00741	0.312605
G	C00387	WT	8.1403e+06	4.17167e+06	0.512471	6900109	1.66299e+07	6.29805e+06	5.92937e+06	6.6245e+06	6.45993e+06	0.0890357		1	0.512471
G	C00387	P216L	4.83806e+06	2.03094e+06	0.419785	3.49868e+06	7.59497e+06	5.12301e+06	3135563	NA	NA	0.0890357		0.594334	0.249492
G	C00387	P216L-LVIG	4.60674e+06	1.00669e+06	0.218525	5.50362e+06	5.75873e+06	4.87599e+06	3.3233e+06	4.67279e+06	3.50603e+06	0.0890357		0.565918	0.123667
G	C00387	P216L-LVCNTF	4.80464e+06	1.75098e+06	0.364435	4.64916e+06	8235725	4.57476e+06	4.29764e+06	3517308	3.55324e+06	0.0890357		0.590228	0.2151
G3P	C00118	WT	54223.7	40237.5	0.742064	42589.7	131403	43647.1	30758.2	59022.8	17922	0.0505213		1	0.742064
G3P	C00118	P216L	84229.2	56332.8	0.668804	129972	130604	15429	60912.1	NA	NA	0.0505213		1.55336	1.0389
G3P	C00118	P216L-LVIG	123019	55068.6	0.447644	177934	195442	81388.5	133977	60966.7	88402.9	0.0505213		2.26872	1.01558
G3P	C00118	P216L-LVCNTF	138947	57236.3	0.41193	205642	200075	122899	150467	67200.2	87397.1	0.0505213		2.56247	1.05556
G6P-F6P	C00085	WT	1.38706e+06	478112	0.344695	1.45243e+06	2.31018e+06	1.12139e+06	980582	1210342	1.24743e+06	0.555835		1	0.344695
G6P-F6P	C00085	P216L	1.25135e+06	213049	0.170256	1.33965e+06	1.51068e+06	1.0589e+06	1096163	NA	NA	0.555835		0.90216	0.153598
G6P-F6P	C00085	P216L-LVIG	1.29524e+06	301557	0.232819	1.59707e+06	1.71391e+06	983869	1.30136e+06	1.03712e+06	1.13814e+06	0.555835		0.933806	0.217407
G6P-F6P	C00085	P216L-LVCNTF	1.54504e+06	334007	0.21618	1.87072e+06	2043581	1.48632e+06	1.3095e+06	1.32387e+06	1.23626e+06	0.555835		1.1139	0.240803
GABA	C00334	WT	1.14521e+07	2.85821e+06	0.249581	9216025	8464315	9.52263e+06	1.58417e+07	1.30683e+07	1.25994e+07	0.1143		1	0.249581
GABA	C00334	P216L	1.05003e+07	3.41468e+06	0.3252	1.31744e+07	13606899	6.7529e+06	8.46679e+06	NA	NA	0.1143		0.916887	0.298171
GABA	C00334	P216L-LVIG	1.08716e+07	678701	0.0624286	9.97151e+06	1.02056e+07	1.10949e+07	1.17672e+07	1.13161e+07	1.08745e+07	0.1143		0.949316	0.0592645
GABA	C00334	P216L-LVCNTF	1.37093e+07	1.58682e+06	0.115748	1.36429e+07	1.51317e+07	1.24414e+07	1.18097e+07	1.59762e+07	1.32539e+07	0.1143		1.1971	0.138562
GDP	C00035	WT	1.9064e+06	329070	0.172613	1754652	1.56806e+06	1.68309e+06	1.83122e+06	2.43758e+06	2.1638e+06	1.02353e-05	***	1	0.172613
GDP	C00035	P216L	1.10769e+06	129896	0.117267	1.1912e+06	1.17507e+06	1149972	914515	NA	NA	1.02353e-05	***	0.581038	0.0681367
GDP	C00035	P216L-LVIG	1.09334e+06	111915	0.10236	944433	1.22752e+06	1.09775e+06	985302	1.19583e+06	1.1092e+06	1.02353e-05	***	0.57351	0.0587047
GDP	C00035	P216L-LVCNTF	1.38867e+06	169048	0.121734	1364523	1.31219e+06	1.32909e+06	1.24766e+06	1.7232e+06	1355339	1.02353e-05	***	0.728425	0.0886742
Glc	C00031	WT	1.94385e+08	2.23178e+07	0.114812	1.91974e+08	220723622	1.87729e+08	1.73906e+08	2.21699e+08	1.70278e+08	0.251854		1	0.114812
Glc	C00031	P216L	2.63481e+08	1.02608e+08	0.389433	1.8635e+08	2.98936e+08	392741127	1.75898e+08	NA	NA	0.251854		1.35546	0.527861
Glc	C00031	P216L-LVIG	2.17436e+08	4.77719e+07	0.219705	1.89313e+08	2.69248e+08	228051200	1.53577e+08	2.72883e+08	1.91544e+08	0.251854		1.11858	0.245759
Glc	C00031	P216L-LVCNTF	2.18797e+08	1.49567e+07	0.068359	2.05539e+08	2.00599e+08	216465105	2.1905e+08	2.40242e+08	2.30888e+08	0.251854		1.12559	0.0769439
GlcA	C00257	WT	635846	46205.9	0.0726685	635061	670809	571671	689750	656619	591166	0.00393145	**	1	0.0726685
GlcA	C00257	P216L	439172	139167	0.316885	523219	484433	231988	517048	NA	NA	0.00393145	**	0.690689	0.218869
GlcA	C00257	P216L-LVIG	583877	46791.1	0.0801386	616424	568210	633454	516006	620480	548689	0.00393145	**	0.918268	0.0735888
GlcA	C00257	P216L-LVCNTF	640834	80683.1	0.125903	656069	745656	709177	552254	634686	547164	0.00393145	**	1.00785	0.126891
GlcN	C00329	WT	2246774	589509	0.26238	2.91052e+06	2.90019e+06	1.76269e+06	1.95341e+06	2.42638e+06	1.52745e+06	0.285378		1	0.26238
GlcN	C00329	P216L	3.41282e+06	1.83316e+06	0.537138	2.13532e+06	4126776	5667017	1722188	NA	NA	0.285378		1.51899	0.815906
GlcN	C00329	P216L-LVIG	2.41319e+06	958535	0.397207	1.84293e+06	3.53127e+06	2.38329e+06	1.33225e+06	3.61415e+06	1.77522e+06	0.285378		1.07407	0.426627
GlcN	C00329	P216L-LVCNTF	2.37624e+06	277479	0.116772	2.74638e+06	2.17766e+06	2.28364e+06	1.98673e+06	2.52836e+06	2.53468e+06	0.285378		1.05762	0.123501
GlcN-6P	C00352	WT	9567.4	3663.77	0.382943	13398.9	10368.3	5642.3	NA	5843.7	12583.8	0.320067		1	0.382943
GlcN-6P	C00352	P216L	4530.73	1855.07	0.409441	NA	6164.3	4913.9	2514	NA	NA	0.320067		0.47356	0.193895
GlcN-6P	C00352	P216L-LVIG	10026.2	2852.44	0.284498	9554.2	11199.6	12876.7	5334.4	12632.7	8559.8	0.320067		1.04796	0.298142
GlcN-6P	C00352	P216L-LVCNTF	11092.6	7507.93	0.67684	21554.5	3714.7	17136.1	8343.5	13077.4	2729.6	0.320067		1.15942	0.784741
GlcNAc	C00140	WT	121367	42051.7	0.346484	110366	78250	133387	196051	122517	87630.8	0.178049		1	0.346484
GlcNAc	C00140	P216L	150259	57101.1	0.380018	152013	209748	166351	72924.2	NA	NA	0.178049		1.23806	0.470483
GlcNAc	C00140	P216L-LVIG	93273	26783	0.287146	99043.7	92115.3	143005	75182	82010.9	68281.2	0.178049		0.76852	0.220677
GlcNAc	C00140	P216L-LVCNTF	126829	31008.1	0.244488	110843	87986.3	144669	176056	110061	131357	0.178049		1.045	0.25549
GlcNAc-6P	C00357	WT	42499.1	14865.2	0.349778	21540.5	49233.7	NA	40199	62107.3	39415	0.0376285	*	1	0.349778
GlcNAc-6P	C00357	P216L	43774.5	3676.52	0.0839876	49149.5	41483.5	43142.3	41322.7	NA	NA	0.0376285	*	1.03001	0.0865081
GlcNAc-6P	C00357	P216L-LVIG	40214.6	12696	0.315707	46324.3	35769.3	53134.1	53736.8	27595.9	24727.2	0.0376285	*	0.946246	0.298736
GlcNAc-6P	C00357	P216L-LVCNTF	67506.8	23802.5	0.352594	43768	52038.1	66178	50359.9	102287	90409.7	0.0376285	*	1.58843	0.56007
Gln	C00064	WT	7.81381e+06	2.86721e+06	0.366941	3.35386e+06	5.31197e+06	8.56038e+06	8.90791e+06	1.01663e+07	1.05825e+07	0.0562355		1	0.366941
Gln	C00064	P216L	1.25174e+07	3.44313e+06	0.275068	9.29979e+06	1.24897e+07	1.7298e+07	1.0982e+07	NA	NA	0.0562355		1.60195	0.440647
Gln	C00064	P216L-LVIG	1.10944e+07	4.08831e+06	0.368503	5.7004e+06	6.69075e+06	1.48595e+07	11534956	1.5484e+07	1.22965e+07	0.0562355		1.41984	0.523215
Gln	C00064	P216L-LVCNTF	1.44001e+07	4.69868e+06	0.326294	7.73376e+06	9478040	1.58136e+07	1.68741e+07	1.96559e+07	1.68454e+07	0.0562355		1.84291	0.60133
Glu	C00025	WT	3.45903e+07	6.25492e+06	0.180829	27469201	2.66626e+07	3.43757e+07	3.9887e+07	4.10387e+07	3.81086e+07	0.000852298	***	1	0.180829
Glu	C00025	P216L	2.22356e+07	4.29161e+06	0.193006	2.56726e+07	2.55225e+07	1.66341e+07	2.11132e+07	NA	NA	0.000852298	***	0.642827	0.12407
Glu	C00025	P216L-LVIG	2.37943e+07	2.58747e+06	0.108743	21750397	2.03718e+07	23034591	2.7444e+07	2.55108e+07	2.46545e+07	0.000852298	***	0.68789	0.0748032
Glu	C00025	P216L-LVCNTF	3.12526e+07	4.42525e+06	0.141596	2.71288e+07	2.90085e+07	2.90159e+07	2.94078e+07	3.90141e+07	3.39405e+07	0.000852298	***	0.903508	0.127933
GlucA	C00191	WT	3139.83	151.516	0.0482561	3255.8	2968.4	3195.3	NA	NA	NA	0.201205		1	0.0482561
GlucA	C00191	P216L	21087.7	21757.7	1.03177	3735.4	14029.4	45498.2	NA	NA	NA	0.201205		6.71617	6.92957
GlucA	C00191	P216L-LVIG	8101.25	5818.36	0.718205	2850.1	15923.9	8882.3	2752.9	14063.6	4134.7	0.201205		2.58015	1.85308
GlucA	C00191	P216L-LVCNTF	8802.77	5097.26	0.579052	2991.6	NA	10974.3	NA	14674.6	6570.6	0.201205		2.80358	1.62342
Gly	C00037	WT	202578	67333.8	0.332385	88212.1	190021	186280	289114	236889	224950	0.000195667	***	1	0.332385
Gly	C00037	P216L	233305	107052	0.45885	300135	346566	164111	122408	NA	NA	0.000195667	***	1.15168	0.528448
Gly	C00037	P216L-LVIG	196573	22420.3	0.114056	159267	191561	216372	213238	185188	213809	0.000195667	***	0.970355	0.110675
Gly	C00037	P216L-LVCNTF	467548	138690	0.296633	271678	485759	349663	535355	662198	500637	0.000195667	***	2.30799	0.684627
Glycerol	C00116	WT	1.06982e+06	462270	0.432101	931534	1.04146e+06	787305	1.99265e+06	882642	783335	0.470405		1	0.432101
Glycerol	C00116	P216L	846387	237438	0.280531	741818	1.2015e+06	739834	702392	NA	NA	0.470405		0.791149	0.221942
Glycerol	C00116	P216L-LVIG	794916	145498	0.183035	911706	911262	870514	673023	844049	558940	0.470405		0.743037	0.136002
Glycerol	C00116	P216L-LVCNTF	896513	268870	0.299907	875813	1.37869e+06	964100	667240	861662	631581	0.470405		0.838004	0.251323
Glycerol-3-P	C00093	WT	2.05521e+06	952127	0.463275	968248	817717	2.39549e+06	2.23736e+06	3.1099e+06	2.80256e+06	0.321375		1	0.463275
Glycerol-3-P	C00093	P216L	1.59821e+06	60812.8	0.0380505	1.6588e+06	1.521e+06	1.63225e+06	1.58079e+06	NA	NA	0.321375		0.777638	0.0295895
Glycerol-3-P	C00093	P216L-LVIG	1.38596e+06	449506	0.324328	758425	870338	1.56963e+06	1652178	1785924	1.67928e+06	0.321375		0.674365	0.218715
Glycerol-3-P	C00093	P216L-LVCNTF	1.5565e+06	545721	0.350607	974900	788106	2.05489e+06	1700205	2.0532e+06	1.76772e+06	0.321375		0.757345	0.26553
GMP	C00144	WT	2.69905e+06	1.01344e+06	0.375479	2.09525e+06	1157649	2.63632e+06	2.76318e+06	3.98161e+06	3.56032e+06	0.0118361	*	1	0.375479
GMP	C00144	P216L	1.52381e+06	252676	0.165818	1.5088e+06	1.88016e+06	1.29802e+06	1.40829e+06	NA	NA	0.0118361	*	0.564574	0.0936165
GMP	C00144	P216L-LVIG	1577289	223032	0.141402	1.2862e+06	1.37411e+06	1.51893e+06	1.80892e+06	1.82183e+06	1.65375e+06	0.0118361	*	0.584386	0.0826333
GMP	C00144	P216L-LVCNTF	1.69298e+06	429375	0.253621	1.57045e+06	975865	1.92766e+06	1.52341e+06	2.14653e+06	2.01394e+06	0.0118361	*	0.627248	0.159084
GSH	C00051	WT	1.57241e+07	2.75253e+06	0.175051	1.4705e+07	1.22431e+07	14850897	1.47304e+07	2.00707e+07	1.77447e+07	0.00262303	**	1	0.175051
GSH	C00051	P216L	8.43947e+06	2.0822e+06	0.246721	9.79785e+06	6.83123e+06	6.49755e+06	1.06313e+07	NA	NA	0.00262303	**	0.536721	0.13242
GSH	C00051	P216L-LVIG	9.6718e+06	3.27228e+06	0.338332	6.216e+06	6.93605e+06	1.0168e+07	1.50186e+07	1.14612e+07	8.23096e+06	0.00262303	**	0.615092	0.208106
GSH	C00051	P216L-LVCNTF	1.61565e+07	4.7766e+06	0.295645	12834685	9.11901e+06	1.86808e+07	1.64832e+07	2.29809e+07	1.68406e+07	0.00262303	**	1.0275	0.303775
GSH/GSSG	NA	WT	36.2288	17.712	0.488893	51.195	65.189	27.3929	21.7013	24.3113	27.5831	0.526266		1	0.488893
GSH/GSSG	NA	P216L	27.4743	6.02321	0.219231	24.2656	21.0857	29.8572	34.6888	NA	NA	0.526266		0.758356	0.166255
GSH/GSSG	NA	P216L-LVIG	38.1818	9.79523	0.256542	36.7239	57.4335	31.058	31.2948	37.1975	35.3833	0.526266		1.05391	0.270372
GSH/GSSG	NA	P216L-LVCNTF	33.7109	6.1162	0.181431	37.4113	28.7496	29.7381	26.4009	40.6319	39.3334	0.526266		0.9305	0.168822
GSSG	C00127	WT	527477	244327	0.4632	287235	187809	542144	678781	825572	643318	0.0475267	*	1	0.4632
GSSG	C00127	P216L	312962	76377.4	0.244047	403776	323975	217620	306476	NA	NA	0.0475267	*	0.593319	0.144798
GSSG	C00127	P216L-LVIG	273011	128506	0.470698	169263	120767	327387	479907	308118	232623	0.0475267	*	0.517579	0.243623
GSSG	C00127	P216L-LVCNTF	484419	139961	0.288926	343070	317187	628177	624344	565587	428150	0.0475267	*	0.918371	0.265341
GTP	C00044	WT	624655	108415	0.17356	589009	826524	504452	576727	625568	625653	2.22526e-06	***	1	0.17356
GTP	C00044	P216L	274986	64484.6	0.234501	325689	205405	235007	333843	NA	NA	2.22526e-06	***	0.440221	0.103232
GTP	C00044	P216L-LVIG	387618	88210.5	0.22757	354593	370895	303582	540644	436612	319386	2.22526e-06	***	0.620532	0.141215
GTP	C00044	P216L-LVCNTF	629640	51352.4	0.0815585	622776	604605	611765	597407	733055	608230	2.22526e-06	***	1.00798	0.0822092
His	C00135	WT	2.8253e+06	593491	0.210063	1.7967e+06	2.49306e+06	3.38637e+06	2.92306e+06	3.07144e+06	3.28116e+06	0.121822		1	0.210063
His	C00135	P216L	2.85653e+06	977812	0.342308	2.32356e+06	2.71823e+06	4.27379e+06	2.11052e+06	NA	NA	0.121822		1.01105	0.346092
His	C00135	P216L-LVIG	2.10599e+06	370877	0.176106	1.52166e+06	1.8766e+06	2128941	2450412	2.52272e+06	2.13557e+06	0.121822		0.745403	0.13127
His	C00135	P216L-LVCNTF	3.01025e+06	707052	0.234881	2.03848e+06	2.45508e+06	2.78034e+06	3.26558e+06	3.7902e+06	3.73183e+06	0.121822		1.06546	0.250257
Homocysteine	C00155	WT	5.62164e+06	1.66525e+06	0.296222	3.19332e+06	3.91384e+06	6.45959e+06	6.2092e+06	7.38376e+06	6.5701e+06	0.192682		1	0.296222
Homocysteine	C00155	P216L	6.64493e+06	2.42586e+06	0.365069	5.78129e+06	8.93267e+06	8241632	3.62412e+06	NA	NA	0.192682		1.18203	0.431522
Homocysteine	C00155	P216L-LVIG	4.9259e+06	1.06788e+06	0.216789	3.41758e+06	5.11079e+06	6.37253e+06	4.03197e+06	5.63046e+06	4.99206e+06	0.192682		0.87624	0.189959
Homocysteine	C00155	P216L-LVCNTF	6.74485e+06	1.10761e+06	0.164216	4.82301e+06	6.27755e+06	6.63354e+06	7.74882e+06	7.29039e+06	7.69576e+06	0.192682		1.1998	0.197027
HS2O3	C00320	WT	1.29871e+06	230984	0.177856	1.49338e+06	1.57976e+06	1.13985e+06	1.06022e+06	1.4394e+06	1.07967e+06	0.656511		1	0.177856
HS2O3	C00320	P216L	1.15323e+06	122112	0.105887	1.11017e+06	1.32607e+06	1.13622e+06	1.04046e+06	NA	NA	0.656511		0.88798	0.0940257
HS2O3	C00320	P216L-LVIG	1.2658e+06	124994	0.0987469	1.31621e+06	1.2776e+06	1117113	1289039	1.45677e+06	1.13806e+06	0.656511		0.974656	0.0962442
HS2O3	C00320	P216L-LVCNTF	1.27019e+06	206586	0.162641	1.29747e+06	1.13283e+06	1.66031e+06	1.07794e+06	1245926	1.20668e+06	0.656511		0.97804	0.15907
Hypoxanthine	C00262	WT	8.6024e+06	2.81921e+06	0.327724	4.66965e+06	5.55786e+06	9.26767e+06	1.15488e+07	1.06143e+07	9.95613e+06	0.214217		1	0.327724
Hypoxanthine	C00262	P216L	9.58105e+06	3.2172e+06	0.335788	8.6583e+06	1.17485e+07	1.24749e+07	5.44252e+06	NA	NA	0.214217		1.11377	0.373989
Hypoxanthine	C00262	P216L-LVIG	6.9606e+06	1.37008e+06	0.196833	5.08353e+06	6.94778e+06	9.09135e+06	5.97863e+06	7.53487e+06	7.12744e+06	0.214217		0.809146	0.159267
Hypoxanthine	C00262	P216L-LVCNTF	9.50848e+06	1.46176e+06	0.153732	7.12437e+06	9.37243e+06	8.91278e+06	11220163	9614529	10806623	0.214217		1.10533	0.169924
IMP	C00130	WT	234001	154714	0.661168	53544.9	40784.5	328009	307770	421532	252363	0.156445		1	0.661168
IMP	C00130	P216L	130573	34911.7	0.267373	150648	166132	87898	117616	NA	NA	0.156445		0.558004	0.149195
IMP	C00130	P216L-LVIG	128840	71612.9	0.55583	52346.3	44622.7	130473	220171	194802	130623	0.156445		0.550595	0.306037
IMP	C00130	P216L-LVCNTF	261182	134727	0.515837	185579	80437.3	326143	196274	463816	314840	0.156445		1.11616	0.575755
Inosine	C00294	WT	1.29858e+06	579328	0.446123	488959	636832	1.49656e+06	1.67823e+06	1.77687e+06	1.71406e+06	0.360803		1	0.446123
Inosine	C00294	P216L	1.51971e+06	531223	0.349555	1.39934e+06	1.78339e+06	2.06137e+06	834744	NA	NA	0.360803		1.17028	0.409078
Inosine	C00294	P216L-LVIG	1.25068e+06	520285	0.416002	654833	744585	1.76598e+06	976976	1.8069e+06	1.55479e+06	0.360803		0.963109	0.400656
Inosine	C00294	P216L-LVCNTF	1.75209e+06	468603	0.267454	1.1121e+06	1.51102e+06	1.47858e+06	1.87371e+06	2.20872e+06	2.3284e+06	0.360803		1.34923	0.360857
Inositol	C00137	WT	4.01162e+07	7.18792e+06	0.179177	3.10623e+07	3.47526e+07	3.87223e+07	4.09456e+07	5.16523e+07	4.35623e+07	0.000146842	***	1	0.179177
Inositol	C00137	P216L	6.67007e+07	1.44377e+07	0.216455	7.48902e+07	82214052	5.9133e+07	50565596	NA	NA	0.000146842	***	1.66269	0.359897
Inositol	C00137	P216L-LVIG	5.91892e+07	5.89322e+06	0.0995658	5.3557e+07	5.61799e+07	5.62678e+07	5.81698e+07	70178330	6.07824e+07	0.000146842	***	1.47544	0.146904
Inositol	C00137	P216L-LVCNTF	7.91121e+07	1.61346e+07	0.203946	6.48913e+07	6.08003e+07	7.96565e+07	7.37409e+07	1.02096e+08	9.34871e+07	0.000146842	***	1.97207	0.402195
Isobutyryl-CoA	C00630	WT	193.825	101.245	0.522353	NA	NA	148.5	214.5	324.4	87.9	1.6391e-06	***	1	0.522353
Isobutyryl-CoA	C00630	P216L	0	0	NA	0	0	0	0	0	0	1.6391e-06	***	0	0
Isobutyryl-CoA	C00630	P216L-LVIG	0	0	NA	0	0	0	0	0	0	1.6391e-06	***	0	0
Isobutyryl-CoA	C00630	P216L-LVCNTF	0	0	NA	0	0	0	0	0	0	1.6391e-06	***	0	0
Lac	C00186	WT	6.94793e+07	1.06288e+07	0.152978	6.26163e+07	8.83933e+07	6.48521e+07	7.34486e+07	5.83999e+07	6.91658e+07	0.0861056		1	0.152978
Lac	C00186	P216L	5.69272e+07	1.18854e+07	0.208782	5.51978e+07	6.64959e+07	6.52247e+07	4.07906e+07	NA	NA	0.0861056		0.81934	0.171064
Lac	C00186	P216L-LVIG	5.62001e+07	7.90239e+06	0.140612	5.98602e+07	6.80145e+07	56176157	4.37873e+07	5.41475e+07	5.52152e+07	0.0861056		0.808875	0.113737
Lac	C00186	P216L-LVCNTF	6.53454e+07	8.2335e+06	0.126	6.96159e+07	7.93675e+07	5.9676e+07	5.73387e+07	6.59691e+07	60105293	0.0861056		0.940501	0.118503
Leu/Ile	C00123	WT	6.89669e+06	879775	0.127565	5406612	6.81702e+06	6.88451e+06	8.06955e+06	7.40448e+06	6.79796e+06	0.0117205	*	1	0.127565
Leu/Ile	C00123	P216L	5.95018e+06	1.3043e+06	0.219203	4.95985e+06	6.99267e+06	7.15589e+06	4.69229e+06	NA	NA	0.0117205	*	0.862758	0.189119
Leu/Ile	C00123	P216L-LVIG	5.74245e+06	666679	0.116097	5.02757e+06	6.34787e+06	6.14619e+06	5.6381e+06	6406684	4.88827e+06	0.0117205	*	0.832639	0.0966666
Leu/Ile	C00123	P216L-LVCNTF	7.73994e+06	1.13784e+06	0.147009	6.32616e+06	7.77943e+06	7137109	7.195e+06	9.56328e+06	8.43864e+06	0.0117205	*	1.12227	0.164984
Lys	C00047	WT	807627	106076	0.131342	638397	919199	827834	796107	914065	750157	0.0248559	*	1	0.131342
Lys	C00047	P216L	644567	169313	0.262677	516775	889611	623018	548864	NA	NA	0.0248559	*	0.798101	0.209643
Lys	C00047	P216L-LVIG	635369	193972	0.30529	383334	673789	627562	797365	883093	447070	0.0248559	*	0.786711	0.240175
Lys	C00047	P216L-LVCNTF	905905	145251	0.160338	732560	952687	964410	766261	1.12967e+06	889839	0.0248559	*	1.12169	0.179849
Mal	C00149	WT	4.88101e+06	1.01226e+06	0.207388	3.8907e+06	4.05702e+06	4.40438e+06	4.656e+06	6.03648e+06	6.24145e+06	0.0129909	*	1	0.207388
Mal	C00149	P216L	5.23824e+06	603862	0.11528	4.66627e+06	5.85752e+06	5.65171e+06	4.77745e+06	NA	NA	0.0129909	*	1.07319	0.123717
Mal	C00149	P216L-LVIG	6.47037e+06	1.19824e+06	0.185189	4.98317e+06	5.41407e+06	6.15385e+06	6.61198e+06	7.69493e+06	7.96422e+06	0.0129909	*	1.32562	0.24549
Mal	C00149	P216L-LVCNTF	6.9151e+06	1.17503e+06	0.169923	5.58094e+06	6.49614e+06	7.14233e+06	5.92138e+06	8.78101e+06	7.56877e+06	0.0129909	*	1.41674	0.240736
Malonyl-CoA	C00083	WT	258.075	177.177	0.686534	430.9	390.8	107.6	103	NA	NA	0.000451415	***	1	0.686534
Malonyl-CoA	C00083	P216L	0	0	NA	0	0	0	0	0	0	0.000451415	***	0	0
Malonyl-CoA	C00083	P216L-LVIG	0	0	NA	0	0	0	0	0	0	0.000451415	***	0	0
Malonyl-CoA	C00083	P216L-LVCNTF	125.967	23.3975	0.185744	119.9	NA	NA	NA	151.8	106.2	0.000451415	***	0.488101	0.0906617
Met	C00073	WT	3.76276e+06	911000	0.24211	2.30538e+06	3.07721e+06	3.889e+06	4.15099e+06	4.39939e+06	4.75457e+06	0.173303		1	0.24211
Met	C00073	P216L	3.30701e+06	889082	0.268848	2.59648e+06	3.05756e+06	4.60661e+06	2.96738e+06	NA	NA	0.173303		0.878878	0.236285
Met	C00073	P216L-LVIG	2.79683e+06	517573	0.185057	2.04389e+06	2.60207e+06	2.98252e+06	2.67712e+06	3623072	2.85231e+06	0.173303		0.743293	0.137551
Met	C00073	P216L-LVCNTF	3.67582e+06	816553	0.222142	2.6261e+06	3000950	3.44905e+06	3.80225e+06	4736377	4.44018e+06	0.173303		0.976894	0.217009
NAD+	C00003	WT	367033	82841.9	0.225707	353776	300794	295979	342027	520639	388983	0.111134		1	0.225707
NAD+	C00003	P216L	278243	47428.1	0.170456	320364	310767	217147	264693	NA	NA	0.111134		0.758087	0.12922
NAD+	C00003	P216L-LVIG	310026	87461.7	0.282111	209124	213254	323081	409868	402259	302570	0.111134		0.844682	0.238294
NAD+	C00003	P216L-LVCNTF	425483	136063	0.319784	363502	253182	518079	376954	643098	398082	0.111134		1.15925	0.37071
NADH	C00004	WT	99810.9	34971.1	0.350374	104974	45662.9	90639.5	152670	90969.6	113950	0.349487		1	0.350374
NADH	C00004	P216L	73987	74927.5	1.01271	157243	117249	6497.7	14958.1	NA	NA	0.349487		0.741272	0.750695
NADH	C00004	P216L-LVIG	42785.9	46434.3	1.08527	102862	101365	7309.9	25868.1	9534	9776.2	0.349487		0.428669	0.465223
NADH	C00004	P216L-LVCNTF	66978.2	58401.4	0.871946	178855	31210.8	82596.1	32810	47948.3	28449.6	0.349487		0.671052	0.585121
NADP+	C00006	WT	0	0	NA	0	0	0	0	0	0	1.66059e-05	***	NA	NA
NADP+	C00006	P216L	6972.45	1636.32	0.234683	NA	5815.4	NA	8129.5	NA	NA	1.66059e-05	***	Inf	Inf
NADP+	C00006	P216L-LVIG	7848.33	4146.33	0.528307	NA	4419.5	NA	12456.6	NA	6668.9	1.66059e-05	***	Inf	Inf
NADP+	C00006	P216L-LVCNTF	0	0	NA	0	0	0	0	0	0	1.66059e-05	***	NA	NA
Nicotinamide	C00153	WT	1.65865e+07	4.57646e+06	0.275915	1.12194e+07	2.37791e+07	1.35758e+07	17788441	1.91928e+07	1.39635e+07	0.027483	*	1	0.275915
Nicotinamide	C00153	P216L	1.70967e+07	7.40194e+06	0.432945	1.38922e+07	2.76643e+07	1.61824e+07	1.0648e+07	NA	NA	0.027483	*	1.03076	0.446263
Nicotinamide	C00153	P216L-LVIG	1.59427e+07	2.64833e+06	0.166115	1.41752e+07	17567182	1.88872e+07	1.55932e+07	1.76755e+07	1.17582e+07	0.027483	*	0.961186	0.159668
Nicotinamide	C00153	P216L-LVCNTF	2.46032e+07	5.50454e+06	0.223732	2.30915e+07	3.49084e+07	2.35413e+07	1.97386e+07	2.58263e+07	2.05131e+07	0.027483	*	1.48333	0.331868
Ornithine	C00077	WT	7370.73	3339.7	0.453103	5420	5465.2	11227	NA	NA	NA	1.54096e-07	***	1	0.453103
Ornithine	C00077	P216L	0	0	NA	0	0	0	0	0	0	1.54096e-07	***	0	0
Ornithine	C00077	P216L-LVIG	0	0	NA	0	0	0	0	0	0	1.54096e-07	***	0	0
Ornithine	C00077	P216L-LVCNTF	0	0	NA	0	0	0	0	0	0	1.54096e-07	***	0	0
Orotate	C00295	WT	3340.1	1002.24	0.300064	3209.6	NA	NA	NA	2409.5	4401.2	1.78957e-06	***	1	0.300064
Orotate	C00295	P216L	3005.7	384.666	0.127979	3277.7	NA	NA	2733.7	NA	NA	1.78957e-06	***	0.899883	0.115166
Orotate	C00295	P216L-LVIG	3238.6	162.958	0.0503175	NA	NA	NA	3123.7	3425.1	3167	1.78957e-06	***	0.969612	0.0487885
Orotate	C00295	P216L-LVCNTF	0	0	NA	0	0	0	0	0	0	1.78957e-06	***	0	0
Orotidine	X00006	WT	64010.8	15873	0.247975	49320.2	62434.3	57430.5	51499	92094.5	71286	0.000183061	***	1	0.247975
Orotidine	X00006	P216L	49914.1	14446.2	0.28942	63590.4	52569.8	53967.3	29529	NA	NA	0.000183061	***	0.779777	0.225683
Orotidine	X00006	P216L-LVIG	46834.8	14568.9	0.31107	36175.1	51347.3	39664.6	58336.5	67003.1	28482.4	0.000183061	***	0.731671	0.227601
Orotidine	X00006	P216L-LVCNTF	116169	35422.7	0.304925	62957.5	94655.1	134878	104595	160246	139681	0.000183061	***	1.81483	0.553387
P-Choline	C00588	WT	5.84575e+06	1.63794e+06	0.280193	3.58002e+06	3949825	6.39017e+06	6.92488e+06	7.16049e+06	7.06915e+06	0.276073		1	0.280193
P-Choline	C00588	P216L	6.16856e+06	363434	0.0589172	6.29318e+06	6.34425e+06	6408757	5628040	NA	NA	0.276073		1.05522	0.0621706
P-Choline	C00588	P216L-LVIG	6.28336e+06	1.09335e+06	0.174006	4971127	4917761	7.21164e+06	7.44254e+06	6.65104e+06	6.50607e+06	0.276073		1.07486	0.187032
P-Choline	C00588	P216L-LVCNTF	7.27491e+06	1.34973e+06	0.185532	5.41165e+06	5.76056e+06	7.64284e+06	7.96923e+06	8.28102e+06	8.58417e+06	0.276073		1.24448	0.23089
P-Creatine	C02305	WT	341325	284286	0.83289	783431	619270	135029	149720	190724	169774	0.00105938	**	1	0.83289
P-Creatine	C02305	P216L	278959	88364.6	0.316765	316244	149826	300994	348772	NA	NA	0.00105938	**	0.817284	0.258887
P-Creatine	C02305	P216L-LVIG	484394	388258	0.801533	226668	391328	436468	336804	1.26021e+06	254891	0.00105938	**	1.41916	1.1375
P-Creatine	C02305	P216L-LVCNTF	1.33317e+06	589809	0.442411	693990	2008999	652848	1.20468e+06	1.93904e+06	1.49946e+06	0.00105938	**	3.90587	1.728
P-EtA	C00346	WT	3.80267e+06	193242	0.0508174	3.59815e+06	3823632	3.53671e+06	3903583	4.01418e+06	3.93976e+06	9.17967e-08	***	1	0.0508174
P-EtA	C00346	P216L	2.4738e+06	450141	0.181963	2.91343e+06	2.80663e+06	2.03523e+06	2.13991e+06	NA	NA	9.17967e-08	***	0.650543	0.118375
P-EtA	C00346	P216L-LVIG	2.49501e+06	176179	0.0706126	2.52721e+06	2.51748e+06	2.38998e+06	2.81827e+06	2.37976e+06	2337401	9.17967e-08	***	0.656122	0.0463305
P-EtA	C00346	P216L-LVCNTF	3.95581e+06	413094	0.104427	3.69725e+06	4.02799e+06	3.33139e+06	3.88805e+06	4.37592e+06	4.41427e+06	9.17967e-08	***	1.04027	0.108633
Palmitate	C00249	WT	9.50981e+07	1.92189e+07	0.202096	7.03692e+07	1.1905e+08	1.09332e+08	104322101	9.13965e+07	7.61187e+07	0.307868		1	0.202096
Palmitate	C00249	P216L	8.13357e+07	2.34857e+07	0.28875	5.251e+07	9.41172e+07	1.05663e+08	7.30524e+07	NA	NA	0.307868		0.855282	0.246962
Palmitate	C00249	P216L-LVIG	7.7512e+07	1.4053e+07	0.181301	6.7234e+07	8.8073e+07	72231837	9.94224e+07	7.67785e+07	6.13324e+07	0.307868		0.815074	0.147774
Palmitate	C00249	P216L-LVCNTF	7.68704e+07	1.74872e+07	0.227489	6.56895e+07	6.29123e+07	1.09766e+08	81986718	7.34349e+07	6.74329e+07	0.307868		0.808327	0.183886
Pantothenate	C00864	WT	887976	87950.3	0.0990458	827602	947552	847226	958486	984018	762973	0.00420496	**	1	0.0990458
Pantothenate	C00864	P216L	1.04919e+06	295308	0.281461	1.27001e+06	1.3369e+06	775127	814734	NA	NA	0.00420496	**	1.18156	0.332563
Pantothenate	C00864	P216L-LVIG	812873	210525	0.258989	824811	1.05849e+06	734318	1.0359e+06	722333	501386	0.00420496	**	0.915422	0.237085
Pantothenate	C00864	P216L-LVCNTF	1.26866e+06	186871	0.147298	1.26914e+06	1.05933e+06	1.49379e+06	1.14091e+06	1.49405e+06	1.15474e+06	0.00420496	**	1.42871	0.210446
PEP	C00074	WT	59664	37092.6	0.621691	20939.4	54520.2	35406.4	36153	108069	102896	0.000410374	***	1	0.621691
PEP	C00074	P216L	40888	21239.6	0.519458	21529.2	24802	51840.1	65380.7	NA	NA	0.000410374	***	0.685305	0.355987
PEP	C00074	P216L-LVIG	69879.4	29637.5	0.424124	74872.7	60380.4	44759	123893	43007.3	72364.1	0.000410374	***	1.17122	0.496741
PEP	C00074	P216L-LVCNTF	172658	66894.9	0.387441	217286	281446	165753	146306	129718	95442.3	0.000410374	***	2.89385	1.12119
Phe	C00079	WT	5.34503e+06	645833	0.120829	4056338	5.74305e+06	5.54106e+06	5.45425e+06	5.48831e+06	5.78715e+06	0.0664979		1	0.120829
Phe	C00079	P216L	4.96385e+06	1.08172e+06	0.21792	3.99468e+06	5.34198e+06	6.32083e+06	4.19789e+06	NA	NA	0.0664979		0.928685	0.202379
Phe	C00079	P216L-LVIG	4.24642e+06	450437	0.106074	3.81242e+06	4.36868e+06	4.05871e+06	4.40912e+06	5.00335e+06	3.82627e+06	0.0664979		0.794463	0.0842721
Phe	C00079	P216L-LVCNTF	5.36608e+06	867344	0.161635	4472685	4750065	4895249	5.21784e+06	6.62392e+06	6.23671e+06	0.0664979		1.00394	0.162271
PO4	C00009	WT	2.3188e+07	1.84566e+06	0.0795957	1.9491e+07	2.34151e+07	2.37625e+07	2.38485e+07	2.41483e+07	2.44624e+07	0.51913		1	0.0795957
PO4	C00009	P216L	2.5836e+07	8.19811e+06	0.317314	2.0931e+07	2.83612e+07	3.62008e+07	1.78509e+07	NA	NA	0.51913		1.1142	0.35355
PO4	C00009	P216L-LVIG	2.20002e+07	3.73976e+06	0.169988	1.96814e+07	2.57961e+07	2.37932e+07	1.60875e+07	2.53802e+07	2.12626e+07	0.51913		0.948775	0.16128
PO4	C00009	P216L-LVCNTF	2.44741e+07	2.18762e+06	0.0893851	21297297	2.47906e+07	2.26515e+07	24609693	2.65807e+07	2.6915e+07	0.51913		1.05547	0.094343
PPi	C00013	WT	964214	96333.9	0.0999093	930055	1.01337e+06	1.03578e+06	825743	897502	1082841	8.60788e-05	***	1	0.0999093
PPi	C00013	P216L	871721	63537.7	0.0728877	877220	894900	782775	931989	NA	NA	8.60788e-05	***	0.904074	0.0658959
PPi	C00013	P216L-LVIG	1.00531e+06	140042	0.139302	879868	1.11794e+06	819148	951144	1.12959e+06	1.13416e+06	8.60788e-05	***	1.04262	0.145239
PPi	C00013	P216L-LVCNTF	1.27534e+06	114280	0.0896077	1.28932e+06	1.31244e+06	1092510	1.19203e+06	1.39372e+06	1372019	8.60788e-05	***	1.32267	0.118522
Pro	C00148	WT	6.87432e+06	955886	0.139052	6.23166e+06	7.01485e+06	6.39166e+06	8.70509e+06	6.14042e+06	6.76225e+06	5.94625e-05	***	1	0.139052
Pro	C00148	P216L	4.97869e+06	925617	0.185916	5.06657e+06	5.92283e+06	5.21721e+06	3708145	NA	NA	5.94625e-05	***	0.724244	0.134649
Pro	C00148	P216L-LVIG	5.2303e+06	366263	0.0700271	5.13258e+06	5.74914e+06	5.58885e+06	4.93175e+06	5.16092e+06	4.81859e+06	5.94625e-05	***	0.760847	0.0532799
Pro	C00148	P216L-LVCNTF	9.13776e+06	1.90778e+06	0.20878	6.34758e+06	9.90204e+06	7.27837e+06	9.52011e+06	1.06771e+07	1.11014e+07	5.94625e-05	***	1.32926	0.277523
Pro-OH	C01157	WT	447512	212892	0.475722	164813	223639	472922	562035	542507	719158	0.00276042	**	1	0.475722
Pro-OH	C01157	P216L	352750	93874.5	0.266122	263213	340933	484496	322358	NA	NA	0.00276042	**	0.788246	0.20977
Pro-OH	C01157	P216L-LVIG	367016	199729	0.544197	112892	129112	489126	404141	590928	475896	0.00276042	**	0.820124	0.446309
Pro-OH	C01157	P216L-LVCNTF	907451	339389	0.374002	497953	631072	823817	911078	1.41599e+06	1.16479e+06	0.00276042	**	2.02777	0.75839
R5P	C00117	WT	242001	107930	0.44599	101453	430494	225430	192524	244947	257157	0.0542999		1	0.44599
R5P	C00117	P216L	207584	69479.3	0.334705	137322	263094	271330	158589	NA	NA	0.0542999		0.85778	0.287104
R5P	C00117	P216L-LVIG	210486	38752.2	0.184108	142861	190260	229368	216828	250983	232617	0.0542999		0.869774	0.160133
R5P	C00117	P216L-LVCNTF	367538	147910	0.402434	150017	377076	308407	314212	481398	574120	0.0542999		1.51875	0.611196
Rib	C00121	WT	5.67609e+06	567088	0.0999083	5.51702e+06	6.43681e+06	5.44491e+06	5.03438e+06	6.31267e+06	5.31075e+06	0.301995		1	0.0999083
Rib	C00121	P216L	7.54047e+06	2.99228e+06	0.39683	5.22781e+06	8.84986e+06	1.11482e+07	4.93606e+06	NA	NA	0.301995		1.32846	0.527173
Rib	C00121	P216L-LVIG	6.36539e+06	1.35181e+06	0.21237	6.09004e+06	7.54215e+06	6.54221e+06	4.46029e+06	8.13416e+06	5.42347e+06	0.301995		1.12144	0.238159
Rib	C00121	P216L-LVCNTF	6.28495e+06	432812	0.0688647	5.6904e+06	5930151	6.37196e+06	6.20832e+06	6.71587e+06	6.79301e+06	0.301995		1.10727	0.0762517
S7P	C05382	WT	991968	107925	0.108799	882427	843291	994299	1.10247e+06	1038673	1.09064e+06	0.0262171	*	1	0.108799
S7P	C05382	P216L	874515	80431.2	0.0919724	896746	948361	759976	892977	NA	NA	0.0262171	*	0.881596	0.0810825
S7P	C05382	P216L-LVIG	848954	100266	0.118106	785478	781356	1.00624e+06	893017	892930	734701	0.0262171	*	0.855828	0.101078
S7P	C05382	P216L-LVCNTF	820266	76355.4	0.0930861	731212	884205	821221	933166	790848	760942	0.0262171	*	0.826908	0.0769736
SAM	C00019	WT	771612	251106	0.32543	1.07069e+06	1.05926e+06	556533	648621	806627	487941	0.0898888		1	0.32543
SAM	C00019	P216L	455138	89392.3	0.196407	555112	470930	337977	456532	NA	NA	0.0898888		0.589853	0.115851
SAM	C00019	P216L-LVIG	480378	266627	0.555035	459221	446372	315053	1.00327e+06	389916	268441	0.0898888		0.622565	0.345545
SAM	C00019	P216L-LVCNTF	664670	192807	0.290079	750943	403768	727834	553676	962054	589749	0.0898888		0.861405	0.249876
Sarc	C00213	WT	92525.5	28415.9	0.307114	128086	106038	NA	100944	69222.4	58337.3	0.101491		1	0.307114
Sarc	C00213	P216L	102060	65535	0.642121	190554	110349	41393.6	65945.2	NA	NA	0.101491		1.10305	0.708291
Sarc	C00213	P216L-LVIG	95544.9	36903.2	0.386239	164904	74838.8	102770	86140	59092.8	85523.9	0.101491		1.03263	0.398843
Sarc	C00213	P216L-LVCNTF	154137	47190.7	0.306161	156638	222889	194759	102833	135790	111913	0.101491		1.66589	0.510029
Ser	C00065	WT	245529	48981.5	0.199493	161313	286364	287947	238869	275451	223233	0.000773596	***	1	0.199493
Ser	C00065	P216L	243999	64109.5	0.262744	182434	272881	320222	200461	NA	NA	0.000773596	***	0.993769	0.261107
Ser	C00065	P216L-LVIG	222736	53123.6	0.238505	180127	223549	187108	248954	315519	181156	0.000773596	***	0.907165	0.216363
Ser	C00065	P216L-LVCNTF	383717	72567.7	0.189118	298374	315897	391907	366158	444212	485758	0.000773596	***	1.56282	0.295556
Sorbitol	C00794	WT	8.00452e+06	3.90643e+06	0.488027	8.13008e+06	1.02753e+07	1.45396e+07	4185640	6.06803e+06	4.82846e+06	0.121847		1	0.488027
Sorbitol	C00794	P216L	5.89445e+06	1.66619e+06	0.28267	5.21901e+06	8387898	5.02066e+06	4.95026e+06	NA	NA	0.121847		0.73639	0.208156
Sorbitol	C00794	P216L-LVIG	4.71418e+06	703898	0.149315	4.1785e+06	5.17186e+06	4.29243e+06	4.96209e+06	5.76473e+06	3.91547e+06	0.121847		0.588939	0.0879375
Sorbitol	C00794	P216L-LVCNTF	6.3847e+06	773202	0.121102	7.11675e+06	5.07247e+06	6.51377e+06	6.10354e+06	7.17952e+06	6.32216e+06	0.121847		0.797637	0.0965956
Succ	C00042	WT	1.29956e+06	411464	0.316619	834191	765729	1.37395e+06	1.47249e+06	1.55954e+06	1.79144e+06	0.367808		1	0.316619
Succ	C00042	P216L	1.08882e+06	300838	0.276298	1.18035e+06	1.33922e+06	1.18428e+06	651420	NA	NA	0.367808		0.837838	0.231493
Succ	C00042	P216L-LVIG	1.01927e+06	203935	0.200081	740300	884559	1.10098e+06	944173	1.13108e+06	1.3145e+06	0.367808		0.784318	0.156927
Succ	C00042	P216L-LVCNTF	1.33312e+06	418607	0.314005	870422	937059	1.22907e+06	1.34547e+06	1.66257e+06	1.95416e+06	0.367808		1.02583	0.322115
Thr	C00188	WT	561103	138514	0.246861	289338	562978	590782	670500	608259	644764	0.00127101	**	1	0.246861
Thr	C00188	P216L	455444	122756	0.269531	387274	509010	599831	325663	NA	NA	0.00127101	**	0.811694	0.218776
Thr	C00188	P216L-LVIG	362882	55266.6	0.152299	292977	306068	389401	367196	441144	380507	0.00127101	**	0.64673	0.0984963
Thr	C00188	P216L-LVCNTF	684530	136853	0.199922	518284	617256	557116	778989	797544	837993	0.00127101	**	1.21997	0.2439
Thymine	C00178	WT	33233.6	9052.69	0.272396	26498.4	30453.9	40988.6	31423.1	46995.2	23042.1	0.411414		1	0.272396
Thymine	C00178	P216L	59730.3	46516.8	0.778781	34389.4	60241.2	124780	19511	NA	NA	0.411414		1.79729	1.3997
Thymine	C00178	P216L-LVIG	37674.9	23822.6	0.63232	25121.6	68800.4	41318.2	5101	59930.5	25777.5	0.411414		1.13364	0.716823
Thymine	C00178	P216L-LVCNTF	43676.7	15751.8	0.360645	29668.3	66496.6	26030	57407.2	38810.4	43647.8	0.411414		1.31424	0.473973
Trp	C00078	WT	2.16297e+06	245632	0.113562	1.74733e+06	2.41336e+06	2.1907e+06	2.03373e+06	2.3775e+06	2.21519e+06	0.00901409	**	1	0.113562
Trp	C00078	P216L	1.8338e+06	446971	0.243741	1.52332e+06	1.84679e+06	2.46136e+06	1.50372e+06	NA	NA	0.00901409	**	0.847815	0.206647
Trp	C00078	P216L-LVIG	1.61533e+06	204331	0.126495	1.42693e+06	1.8155e+06	1.44512e+06	1710484	1.8628e+06	1.43115e+06	0.00901409	**	0.746811	0.0944679
Trp	C00078	P216L-LVCNTF	2.21016e+06	314630	0.142356	2.03315e+06	2.03898e+06	1.85192e+06	2.16137e+06	2.68373e+06	2.49184e+06	0.00901409	**	1.02182	0.145462
Tyr	C00082	WT	2.52882e+06	445624	0.176218	1.73668e+06	2.40259e+06	2.8772e+06	2.54514e+06	2.61251e+06	2.99877e+06	0.025869	*	1	0.176218
Tyr	C00082	P216L	2.23773e+06	617538	0.275967	1.76294e+06	2.02101e+06	3.14588e+06	2.02108e+06	NA	NA	0.025869	*	0.884891	0.244201
Tyr	C00082	P216L-LVIG	1.9876e+06	269716	0.1357	1.61777e+06	1.77672e+06	2.26044e+06	2.14515e+06	2252389	1.8731e+06	0.025869	*	0.785979	0.106657
Tyr	C00082	P216L-LVCNTF	2.99261e+06	708148	0.236632	2.02779e+06	2.59381e+06	2.6284e+06	3.13293e+06	3.73638e+06	3.83636e+06	0.025869	*	1.1834	0.280031
Tyramine	C00483	WT	693196	398549	0.574944	1.13313e+06	1.13711e+06	767784	129119	528392	463637	0.194029		1	0.574944
Tyramine	C00483	P216L	908456	480885	0.529343	647644	1537284	1.00957e+06	439328	NA	NA	0.194029		1.31053	0.693722
Tyramine	C00483	P216L-LVIG	453818	250105	0.551113	536760	127194	233497	386388	769038	670030	0.194029		0.654675	0.3608
Tyramine	C00483	P216L-LVCNTF	517735	219795	0.424531	658258	713015	415263	225390	339924	754556	0.194029		0.746881	0.317074
U	C00299	WT	20561.8	7523.16	0.36588	NA	10813.5	17032	29447.4	26650.5	18865.7	0.000373018	***	1	0.36588
U	C00299	P216L	15279.4	8803.44	0.576164	NA	16524.5	23394	5919.7	NA	NA	0.000373018	***	0.743096	0.428145
U	C00299	P216L-LVIG	0	0	NA	0	0	0	0	0	0	0.000373018	***	0	0
U	C00299	P216L-LVCNTF	8371.1	4801.5	0.57358	NA	5758.1	5442.8	NA	13912.4	NA	0.000373018	***	0.407119	0.233515
UDP	C00015	WT	165454	53476.1	0.323208	259739	193221	135865	110882	140749	152269	0.00123821	**	1	0.323208
UDP	C00015	P216L	152943	25428.4	0.166261	178919	163094	118920	150839	NA	NA	0.00123821	**	0.924383	0.153688
UDP	C00015	P216L-LVIG	192003	56425.8	0.293879	200281	234618	115832	138383	264956	197949	0.00123821	**	1.16046	0.341036
UDP	C00015	P216L-LVCNTF	312729	82886.6	0.265043	281558	266129	279187	241878	468892	338730	0.00123821	**	1.89013	0.500964
UDP-Glc	C00029	WT	61369	32605.1	0.531296	26444.4	83202.9	75309.9	52263	106164	24829.5	0.298238		1	0.531296
UDP-Glc	C00029	P216L	63506.3	11437.7	0.180103	47912.3	64158.7	66662.2	75292	NA	NA	0.298238		1.03483	0.186375
UDP-Glc	C00029	P216L-LVIG	78468.2	39468.8	0.502991	26945.1	51004.9	98667.7	127413	111030	55748.6	0.298238		1.27863	0.643139
UDP-Glc	C00029	P216L-LVCNTF	97500.9	39792.4	0.408123	29599.6	85262.4	131141	95032.2	142235	101735	0.298238		1.58877	0.648413
UDP-GlcNAc	C00043	WT	218903	53232.8	0.24318	156840	209954	179677	205589	301753	259606	0.0182513	*	1	0.24318
UDP-GlcNAc	C00043	P216L	200731	19211.7	0.095709	205863	225681	183963	187416	NA	NA	0.0182513	*	0.916984	0.0877636
UDP-GlcNAc	C00043	P216L-LVIG	203986	42260.3	0.207173	177925	176020	152909	239028	263278	214755	0.0182513	*	0.931854	0.193055
UDP-GlcNAc	C00043	P216L-LVCNTF	299106	72819.1	0.243456	252328	208334	332700	256118	406584	338569	0.0182513	*	1.36638	0.332655
UMP	C00105	WT	197150	99083.1	0.502576	151356	92958.3	159440	164641	375846	238662	0.428966		1	0.502576
UMP	C00105	P216L	211491	35882.8	0.169666	214740	235701	235769	159755	NA	NA	0.428966		1.07274	0.182007
UMP	C00105	P216L-LVIG	236746	79489.5	0.335759	152244	167363	246184	208377	366812	279493	0.428966		1.20084	0.403192
UMP	C00105	P216L-LVCNTF	295850	154412	0.521927	161847	138171	254430	268710	543266	408673	0.428966		1.50063	0.783218
Uracil	C00106	WT	810780	171105	0.211037	643164	999792	836040	621705	1.01622e+06	747763	9.4759e-06	***	1	0.211037
Uracil	C00106	P216L	1.79746e+06	648120	0.360575	1.53738e+06	2.13983e+06	2.48841e+06	1.02422e+06	NA	NA	9.4759e-06	***	2.21695	0.799377
Uracil	C00106	P216L-LVIG	1.70737e+06	456435	0.267332	1.35784e+06	2.34793e+06	2.18299e+06	1388307	1.68486e+06	1.28233e+06	9.4759e-06	***	2.10584	0.562958
Uracil	C00106	P216L-LVCNTF	2.64712e+06	404999	0.152996	1.88715e+06	3.01964e+06	2.59215e+06	2945501	2.69305e+06	2.74526e+06	9.4759e-06	***	3.26491	0.499517
Uric Acid	C00366	WT	279291	68173.8	0.244096	294149	410792	239332	245488	256229	229756	2.13989e-05	***	1	0.244096
Uric Acid	C00366	P216L	370615	80425.8	0.217006	318812	467538	404222	291888	NA	NA	2.13989e-05	***	1.32699	0.287964
Uric Acid	C00366	P216L-LVIG	374302	45839.6	0.122467	361558	435878	362504	406020	378934	300915	2.13989e-05	***	1.34019	0.164129
Uric Acid	C00366	P216L-LVCNTF	560938	87332.4	0.15569	651499	555030	663874	551310	513035	430880	2.13989e-05	***	2.00844	0.312693
UTP	C00075	WT	18930.8	9225.73	0.487339	16212.2	29210.4	NA	NA	NA	11369.9	0.17214		1	0.487339
UTP	C00075	P216L	7505.85	4797.37	0.63915	NA	4113.6	NA	10898.1	NA	NA	0.17214		0.396488	0.253415
UTP	C00075	P216L-LVIG	13276.8	6547.08	0.493121	5033.2	17029.6	NA	11252.1	19792.4	NA	0.17214		0.701333	0.345842
UTP	C00075	P216L-LVCNTF	23524.4	10798.5	0.459035	15350.8	8999.4	33424.9	33560	32071.8	17739.5	0.17214		1.24265	0.570419
Val	C00183	WT	8.13272e+07	2.14102e+07	0.263261	7.10418e+07	8.11233e+07	70302192	1.24185e+08	70533784	7.07768e+07	0.18976		1	0.263261
Val	C00183	P216L	6.46241e+07	6.92588e+06	0.107172	6.35557e+07	7.47065e+07	5.96267e+07	6.06076e+07	NA	NA	0.18976		0.794619	0.0851607
Val	C00183	P216L-LVIG	6.55024e+07	6.74408e+06	0.102959	6.57533e+07	6.49189e+07	7.78077e+07	5.99939e+07	65759712	5.87809e+07	0.18976		0.805418	0.0829252
Val	C00183	P216L-LVCNTF	7.23306e+07	1.18e+07	0.163139	6.59186e+07	9.41263e+07	7.59287e+07	6.53464e+07	7.11447e+07	6.15187e+07	0.18976		0.889378	0.145092
Vit-C	C00072	WT	19450.6	10287.5	0.528906	39708.9	11104.1	14283.2	15965.3	19393.6	16248.6	0.0743582		1	0.528906
Vit-C	C00072	P216L	30117	11464.1	0.38065	15065.5	41746.8	35476.1	28179.6	NA	NA	0.0743582		1.54838	0.589393
Vit-C	C00072	P216L-LVIG	30460.3	11807.9	0.387648	18129.5	14002.3	34647	37590.6	44354.3	34038.4	0.0743582		1.56604	0.60707
Vit-C	C00072	P216L-LVCNTF	41299.1	17489.3	0.42348	17640.5	30672.8	41618.8	38148.6	68743	50970.7	0.0743582		2.12328	0.899166
Xanthine	C00385	WT	2.54523e+06	499677	0.196319	2.09777e+06	2.77094e+06	2.55915e+06	2.03792e+06	3.39471e+06	2.41087e+06	0.0541484		1	0.196319
Xanthine	C00385	P216L	3.24961e+06	1.43308e+06	0.441	2.16882e+06	4.19145e+06	4.75022e+06	1.88794e+06	NA	NA	0.0541484		1.27675	0.563046
Xanthine	C00385	P216L-LVIG	2.84283e+06	643506	0.226361	2.13258e+06	3.37667e+06	3197497	2.44561e+06	3.64999e+06	2.25465e+06	0.0541484		1.11693	0.252829
Xanthine	C00385	P216L-LVCNTF	4.20018e+06	1.32515e+06	0.315498	2747605	2.98443e+06	4.14576e+06	3.80224e+06	6.04459e+06	5476468	0.0541484		1.65022	0.52064
